# Supplementary material for: Hypocotyl Transcriptome Reveals Auxin Regulation of Growth-Promoting Genes through GA-Dependent and -Independent Pathways
Source: PLoS One. 2012 May 9;7(5):e36210. doi: 10.1371/journal.pone.0036210 (PMC3348943; doi:10.1371/journal.pone.0036210)
Supplement: Table S1 — Microarray experimental design. (XLSX) [file pone.0036210.s006.xlsx]

## Sheet: Sheet1
Table S1. Hypocotyl samples for microarray analysis.
Array set	Array number	Genotype	Treatment	Duration of treatment
A	1	Col-0	solvent	30 min
A	2	Col-0	solvent	30 min
A	3	Col-0	solvent	30 min
A	4	Col-0	5 μM picloram	30 min
A	5	Col-0	5 μM picloram	30 min
A	6	Col-0	5 μM picloram	30 min
A	7	Col-0	solvent	120 min
A	8	Col-0	solvent	120 min
A	9	Col-0	solvent	120 min
A	10	Col-0	5 μM picloram	120 min
A	11	Col-0	5 μM picloram	120 min
A	12	Col-0	5 μM picloram	120 min
B	13	Col-0	solvent	120 min
B	14	Col-0	solvent	120 min
B	15	Col-0	solvent	120 min
B	16	Col-0	5 μM picloram	120 min
B	17	Col-0	5 μM picloram	120 min
B	18	Col-0	5 μM picloram	120 min
B	19	afb5-5	solvent	120 min
B	20	afb5-5	solvent	120 min
B	21	afb5-5	solvent	120 min
B	22	afb5-5	5 μM picloram	120 min
B	23	afb5-5	5 μM picloram	120 min
B	24	afb5-5	5 μM picloram	120 min
