# Supplementary material for: Hypocotyl Transcriptome Reveals Auxin Regulation of Growth-Promoting Genes through GA-Dependent and -Independent Pathways
Source: PLoS One. 2012 May 9;7(5):e36210. doi: 10.1371/journal.pone.0036210 (PMC3348943; doi:10.1371/journal.pone.0036210)
Supplement: Table S2 — Genes auxin-responsive at 30 minutes. (XLSX) [file pone.0036210.s007.xlsx]

## Sheet: Sheet1
Table S2. Genes responsive to 30 minute picloram treatment in Col-0 hypocotyls.
	Locus ID	Base 2 Log Fold Change (picloram treatment/control)	p Value	Gene Symbol or Description
Picloram Induced Genes	AT5G65800	3.26066	4.99347e-06	ACC SYNTHASE 5 (ACS5)
	AT4G37390	3.06333	4.28465e-05	BRU6/YDK1/GH3.2
	AT1G78100	1.96018	3.54442e-07	F-box family protein
	AT2G14960	2.37773	2.53099e-05	GH3.1
	AT1G15550	1.82792	6.11429e-05	GIBBERELLIN 3-OXIDASE 1 (GA3OX1/GA4)
	AT4G17460	1.10779	1.71921e-05	HAT1
	AT4G14560	1.63409	9.77547e-05	INDOLE-3-ACETIC ACID INDUCIBLE (IAA1)
	AT1G15580	3.01592	5.48919e-05	INDOLE-3-ACETIC ACID INDUCIBLE 5 (IAA5)
	AT2G42430	1.83984	9.61868e-05	LATERAL ORGAN BOUNDARIES-DOMAIN 16 (LBD16/ASL18)
	AT3G58190	1.59115	3.5898e-05	LATERAL ORGAN BOUNDARIES-DOMAIN 29 (LBD29/ASL16)
	AT3G29370	1.24411	4.73272e-05	P1R3
	AT3G28857	1.8068	3.60405e-06	PACLOBUTRAZOL RESISTANCE 5 (PRE5)
	AT3G26880	1.11471	4.85961e-05	Plant self-incompatibility protein S1 family
	AT1G51170	1.10287	7.60843e-05	Protein kinase superfamily protein
	AT4G14819	2.39408	2.90249e-05	Protein of unknown function (DUF1677)
	AT2G21210	1.56897	6.21847e-06	Putative auxin-regulated protein whose expression is downregulated in response to chitin oligomers.
	AT5G41400	1.37993	1.53056e-06	RING/U-box superfamily protein
	AT3G25717	1.55844	5.74138e-07	ROTUNDIFOLIA LIKE 16 (RTFL16/DVL6)
	AT1G13245	1.99237	3.42538e-06	ROTUNDIFOLIA LIKE 17 (RTFL17/DVL4)
	AT4G34770	1.19207	5.09932e-05	SAUR1
	AT2G18010	3.40072	8.44218e-06	SAUR10
	AT4G38840	2.07641	1.58174e-06	SAUR14
	AT5G18020	2.66844	1.39803e-05	SAUR19
	AT5G18030	2.57458	6.16174e-07	SAUR21
	AT5G18050	2.48854	5.40886e-06	SAUR22
	AT5G18060	2.25616	9.73163e-06	SAUR23
	AT5G18080	2.46643	3.69083e-06	SAUR24
	AT4G13790	1.99901	1.71096e-05	SAUR25
	AT3G03850	2.43316	4.8401e-06	SAUR26
	AT3G03840	1.58851	3.36233e-05	SAUR27
	AT3G03830	2.58969	1.33311e-07	SAUR28
	AT3G03820	2.44353	3.94398e-08	SAUR29
	AT1G29420	2.13138	1.66412e-06	SAUR61
	AT1G29430	2.59072	1.37933e-07	SAUR62
	AT1G29440	2.54785	4.80655e-06	SAUR63
	AT1G29450	2.34775	9.04001e-08	SAUR64
	AT1G29460	2.54489	1.68076e-06	SAUR65
	AT1G29500	2.35257	2.21403e-07	SAUR66
	AT1G29490	2.29093	7.02933e-05	SAUR68
	AT2G21200	1.52574	1.99226e-05	SAUR7
	AT5G27780	2.44074	2.13229e-06	SAUR75
	AT4G36110	2.93934	7.53652e-06	SAUR9
	AT5G18010	2.49698	6.26503e-06	SMALL AUXIN UP RNA 24 (SAUR24)
	AT4G38850	2.50434	1.50762e-06	SMALL AUXIN UPREGULATED 15 (SAUR15/SAUR_AC1)
	AT1G29510	2.34687	6.31171e-06	SMALL AUXIN UPREGULATED 68 (SAUR68)
	AT1G54120	2.46789	8.50953e-05	unknown protein
	AT3G50800	1.11702	6.56368e-05	unknown protein
	AT4G38820	2.19074	4.25535e-08	unknown protein
	AT5G52900	2.99065	4.31095e-05	unknown protein
Picloram Repressed Genes	AT3G26295	1.1645	8.72742e-05	"CYTOCHROME P450, FAMILY 71, SUBFAMILY B, POLYPEPTIDE 33" (CYP71B33)
	AT2G31470	0.933344	3.14814e-05	DROUGHT TOLERANCE REPRESSOR (DOR)
	AT1G32140	1.6137	9.53918e-07	F-box family protein
	AT4G16550	1.4722	4.39657e-05	HSP20-like chaperone
	AT1G07025	1.55988	3.03353e-05	Mitochondrial substrate carrier family protein
	AT1G23910	1.24152	6.14266e-05	Polyketide cyclase/dehydrase and lipid transport superfamily protein
	AT1G34405	1.19406	0.00010571	transposable element gene
	AT1G35690	1.38746	7.23549e-05	transposable element gene
	AT2G06700	1.83519	4.09849e-07	transposable element gene
	AT3G33131	1.29836	4.70892e-05	transposable element gene
	AT4G11655	1.20595	9.24372e-06	Uncharacterised protein family (UPF0497)
	AT1G69470	1.49622	7.44827e-05	unknown protein
	AT2G15930	1.01593	0.000106619	unknown protein
	AT5G37730	1.13661	6.81037e-05	unknown protein
	AT5G53410	1.39886	7.59325e-05	unknown protein
	AT5G53905	2.02075	1.779e-05	unknown protein
