# Supplementary material for: Hypocotyl Transcriptome Reveals Auxin Regulation of Growth-Promoting Genes through GA-Dependent and -Independent Pathways
Source: PLoS One. 2012 May 9;7(5):e36210. doi: 10.1371/journal.pone.0036210 (PMC3348943; doi:10.1371/journal.pone.0036210)
Supplement: Table S3 — Genes auxin-responsive at 120 minutes. (XLSX) [file pone.0036210.s008.xlsx]

## Sheet: Sheet1
Table S3. Genes responsive to 120 minute picloram treatment in Col-0 hypocotyls, identified with RankProd method.
	Locus ID	p Value	Gene Symbol or Description
Picloram Upregulated Genes	AT4G37770	< 0.00001	1-AMINO-CYCLOPROPANE-1-CARBOXYLATE SYNTHASE 8 (ACS8)
	AT1G77330	< 0.00001	1-aminocyclopropane-1-carboxylate oxidase, putative / ACC oxidase, putative
	AT4G08040	< 0.00001	1-AMINOCYCLOPROPANE-1-CARBOXYLATE SYNTHASE 11 (ACS11)
	AT2G22810	< 0.00001	1-AMINOCYCLOPROPANE-1-CARBOXYLATE SYNTHASE 4 (ACS4)
	AT1G21400	< 0.00001	2-oxoisovalerate dehydrogenase, putative / 3-methyl-2-oxobutanoate dehydrogenase, putative / branched-chain alpha-keto acid dehydrogenase E1 alpha subunit, putative
	AT1G52560	< 0.00001	26.5 kDa class I small heat shock protein-like (HSP26.5-P)
	AT1G01120	< 0.00001	3-KETOACYL-COA SYNTHASE 1 (KCS1)
	AT4G34250	0.0001	3-KETOACYL-COA SYNTHASE 16 (KCS16)
	AT1G67650	0.0001	7S RNA binding
	AT4G26080	0.0002	ABA INSENSITIVE 1 (ABI1)
	AT5G57050	< 0.00001	ABA INSENSITIVE 2 (ABI2)
	AT5G64750	0.0008	ABA REPRESSOR1 (ABR1)
	AT1G55870	0.0002	ABA-HYPERSENSITIVE GERMINATION 2 (AHG2)
	AT2G39350	0.0002	ABC transporter family protein
	AT1G69260	0.0003	ABI FIVE BINDING PROTEIN (AFP1)
	AT3G29575	< 0.00001	ABI FIVE BINDING PROTEIN 3 (AFP3)
	AT5G65800	< 0.00001	ACC SYNTHASE 5 (ACS5)
	AT4G22780	< 0.00001	ACT DOMAIN REPEAT 7 (ACR7)
	AT3G12110	0.0006	ACTIN-11 (ACT11)
	AT5G57625	0.0002	allergen V5/Tpx-1-related family protein
	AT5G66590	< 0.00001	allergen V5/Tpx-1-related family protein
	AT2G28210	< 0.00001	ALPHA CARBONIC ANHYDRASE 2 (ACA2)
	AT1G68560	0.001	ALPHA-XYLOSIDASE 1 (XYL1)
	AT2G39130	< 0.00001	amino acid transporter family protein
	AT3G54830	0.0009	amino acid transporter family protein
	AT1G14500	0.0007	ankyrin repeat family protein
	AT2G24600	< 0.00001	ankyrin repeat family protein
	AT5G54710	0.0001	ankyrin repeat family protein
	AT1G21910	0.0001	AP2 domain-containing transcription factor family protein
	AT4G13040	0.0005	AP2 domain-containing transcription factor family protein
	AT1G44830	< 0.00001	AP2 domain-containing transcription factor TINY, putative
	AT1G36060	0.0006	AP2 domain-containing transcription factor, putative
	AT1G77640	0.0005	AP2 domain-containing transcription factor, putative
	AT2G21590	0.0004	APL4
	AT2G37940	0.0006	ARABIDOPSIS INOSITOL PHOSPHORYLCERAMIDE SYNTHASE 2 (AtIPCS2)
	AT2G40000	0.0001	ARABIDOPSIS ORTHOLOG OF SUGAR BEET HS1 PRO-1 2 (HSPRO2)
	AT5G27000	< 0.00001	ARABIDOPSIS THALIANA KINESIN 4 (ATK4)
	AT4G05190	0.0003	ARABIDOPSIS THALIANA KINESIN 5 (ATK5)
	AT2G22470	0.0001	ARABINOGALACTAN PROTEIN 2 (AGP2)
	AT2G14890	0.0004	ARABINOGALACTAN PROTEIN 9 (AGP9)
	AT5G46750	0.0005	ARF-GAP DOMAIN 9 (AGD9)
	AT2G44080	< 0.00001	ARGOS-LIKE (ARL)
	AT5G66200	0.0001	ARMADILLO REPEAT ONLY 2 (ARO2)
	AT5G01830	< 0.00001	armadillo/beta-catenin repeat family protein / U-box domain-containing protein
	AT3G54400	0.0004	aspartyl protease family protein
	AT5G08790	0.0007	ATAF2
	AT5G55630	0.0001	ATKCO1
	AT5G05660	0.0007	ATNFXL2
	AT3G44740	0.0012	ATP binding / aminoacyl-tRNA ligase/ glycine-tRNA ligase/ nucleotide binding
	AT2G20050	0.0005	ATP binding / cAMP-dependent protein kinase regulator/ catalytic/ protein kinase/ protein serine/threonine phosphatase
	AT5G45720	< 0.00001	ATP binding / DNA binding / DNA-directed DNA polymerase/ nucleoside-triphosphatase/ nucleotide binding
	AT4G13190	< 0.00001	ATP binding / kinase/ protein kinase/ protein serine/threonine kinase
	AT3G24715	< 0.00001	ATP binding / protein kinase/ protein serine/threonine kinase/ protein tyrosine kinase
	AT2G36910	0.0009	ATP BINDING CASSETTE SUBFAMILY B1 (ABCB1)
	ATCG00120	< 0.00001	ATP SYNTHASE SUBUNIT ALPHA (ATPA)
	AT3G27580	0.0003	ATPK7
	AT4G02330	< 0.00001	ATPMEPCRB
	AT1G27770	0.0004	AUTO-INHIBITED CA2+-ATPASE 1 (ACA1)
	AT3G60640	< 0.00001	AUTOPHAGY 8G (ATG8G)
	AT5G43700	0.0002	AUXIN INDUCIBLE 2-11 (ATAUX2-11)
	AT1G19220	0.0002	AUXIN RESPONSE FACTOR 19 (ARF19)
	AT3G59900	< 0.00001	AUXIN-REGULATED GENE INVOLVED IN ORGAN SIZE (ARGOS)
	AT5G20820	< 0.00001	auxin-responsive protein-related
	AT4G12980	0.0003	auxin-responsive protein, putative
	AT5G15160	< 0.00001	BANQUO 2 (BNQ2)
	AT3G49670	0.0006	BARELY ANY MERISTEM 2 (BAM2)
	AT5G50915	< 0.00001	basic helix-loop-helix (bHLH) family protein
	AT4G36780	< 0.00001	BES1/BZR1 HOMOLOG 2 (BEH2)
	AT1G23730	0.0003	BETA CARBONIC ANHYDRASE 4 (BCA3)
	AT5G28510	0.0012	BETA GLUCOSIDASE 24 (BGLU24)
	AT1G47600	0.0007	BETA GLUCOSIDASE 34 (BGLU34)
	AT5G18670	0.0001	BETA-AMYLASE 3 (BMY3)
	AT5G63810	0.0007	BETA-GALACTOSIDASE 10 (BGAL10)
	AT4G26140	< 0.00001	BETA-GALACTOSIDASE 12 (BGAL12)
	AT5G08130	< 0.00001	BIM1; DNA binding / protein binding / transcription factor
	AT1G27210	< 0.00001	binding
	AT1G30240	0.0001	binding
	AT4G30990	0.0011	binding
	AT4G38120	0.0002	binding
	AT4G03140	< 0.00001	binding / catalytic/ oxidoreductase
	AT3G54810	0.0001	BLUE MICROPYLAR END 3 (BME3)
	AT5G20230	< 0.00001	BLUE-COPPER-BINDING PROTEIN (BCB)
	AT1G64670	0.0004	BODYGUARD1 (BDG1)
	AT1G18400	< 0.00001	BR ENHANCED EXPRESSION 1 (BEE1)
	AT1G50110	< 0.00001	branched-chain amino acid aminotransferase 6 / branched-chain amino acid transaminase 6 (BCAT6)
	AT1G75080	< 0.00001	BRASSINAZOLE-RESISTANT 1 (BZR1)
	AT5G38970	0.0006	BRASSINOSTEROID-6-OXIDASE 1 (BR6OX1)
	AT1G31880	0.0004	BREVIS RADIX (BRX)
	AT1G55610	0.0008	BRI 1 LIKE (BRL1)
	AT3G13380	< 0.00001	BRI1-LIKE 3 (BRL3)
	AT4G37390	< 0.00001	BRU6/YDK1/GH3.2
	AT4G38900	0.0012	bZIP protein
	AT2G40620	0.0009	bZIP transcription factor family protein
	AT2G42380	< 0.00001	BZIP34
	AT3G58120	0.0002	BZIP61
	AT3G03680	0.0011	C2 domain-containing protein
	AT5G12300	0.0005	C2 domain-containing protein
	AT5G04870	0.0007	CALCIUM DEPENDENT PROTEIN KINASE 1 (CPK1)
	AT4G27280	0.0007	calcium-binding EF hand family protein
	AT5G04020	0.0004	calmodulin binding
	AT4G31000	< 0.00001	calmodulin-binding protein
	AT5G64220	0.0003	calmodulin-binding protein
	AT3G03000	0.0002	calmodulin, putative
	AT2G41110	0.0006	CAM2 (CALMODULIN 2); calcium ion binding / protein binding
	AT4G32810	< 0.00001	CAROTENOID CLEAVAGE DIOXYGENASE 8 (CCD8)
	AT1G30870	< 0.00001	cationic peroxidase, putative
	AT1G62430	0.0006	CDP-DIACYLGLYCEROL SYNTHASE 1 (CDS1)
	AT2G22125	0.0001	CELLULOSE SYNTHASE-INTERACTIVE PROTEIN 1 (CSI1)
	AT3G03050	< 0.00001	CELLULOSE SYNTHASE-LIKE D3 (CSLD3)
	AT5G16910	0.0001	CELLULOSE-SYNTHASE LIKE D2 (CSLD2)
	AT4G07960	0.0005	CELLULOSE-SYNTHASE-LIKE C12 (CSLC12)
	AT3G28180	< 0.00001	CELLULOSE-SYNTHASE-LIKE C4 (CSLC04)
	AT5G26220	0.0001	ChaC-like family protein
	AT1G55620	0.0002	CHLORIDE CHANNEL F (CLC-F)
	AT4G13195	< 0.00001	CLAVATA3/ESR-RELATED 44 (CLE44)
	AT4G16120	0.0001	COBRA-LIKE 7 (COBL7)
	AT5G03730	0.0007	CONSTITUTIVE TRIPLE RESPONSE 1 (CTR1)
	AT1G29690	0.0008	CONSTITUTIVELY ACTIVATED CELL DEATH 1 (CAD1)
	AT5G24580	< 0.00001	copper-binding family protein
	AT4G34530	0.0002	CRYPTOCHROME-INTERACTING BASIC-HELIX-LOOP-HELIX 1 (CIB1)
	AT1G30820	< 0.00001	CTP synthase, putative / UTP--ammonia ligase, putative
	AT5G18470	< 0.00001	curculin-like (mannose-binding) lectin family protein
	AT4G01010	0.0001	CYCLIC NUCLEOTIDE-GATED CHANNEL 13 (CNGC13)
	AT1G77390	0.0012	CYCLIN A1;2 (CYCA1;2)
	AT2G41830	< 0.00001	cyclin-related
	AT5G64660	0.0009	CYS, MET, PRO, AND GLY PROTEIN 2 (CMPG2)
	AT4G23220	0.0011	CYSTEINE-RICH RLK (RECEPTOR-LIKE PROTEIN KINASE) 14 (CRK14)
	AT4G00970	< 0.00001	CYSTEINE-RICH RLK (RECEPTOR-LIKE PROTEIN KINASE) 41 (CRK41)
	AT4G23180	< 0.00001	CYSTEINE-RICH RLK10 (CRK10)
	AT4G23190	< 0.00001	CYSTEINE-RICH RLK11 (CRK11)
	AT1G17060	< 0.00001	CYTOCHROME P450 72C1 (CYP72C1)
	AT3G14620	0.0008	CYTOCHROME P450, FAMILY 72, SUBFAMILY A, POLYPEPTIDE 8 (CYP72A8)
	AT1G74110	< 0.00001	CYTOCHROME P450, FAMILY 78, SUBFAMILY A, POLYPEPTIDE 10 (CYP78A10)
	AT5G09970	< 0.00001	CYTOCHROME P450, FAMILY 78, SUBFAMILY A, POLYPEPTIDE 7 (CYP78A7)
	AT4G37370	< 0.00001	CYTOCHROME P450, FAMILY 81, SUBFAMILY D, POLYPEPTIDE 8 (CYP81D8)
	AT5G57220	< 0.00001	CYTOCHROME P450, FAMILY 81, SUBFAMILY F, POLYPEPTIDE 2 (CYP81F2)
	AT1G01600	< 0.00001	CYTOCHROME P450, FAMILY 86, SUBFAMILY A, POLYPEPTIDE 4 (CYP86A4)
	AT1G75450	< 0.00001	CYTOKININ OXIDASE 5 (CKX5)
	AT2G41510	0.0008	CYTOKININ OXIDASE/DEHYDROGENASE 1 (CKX1)
	AT5G53290	< 0.00001	CYTOKININ RESPONSE FACTOR 3 (CRF3)
	AT2G34930	< 0.00001	disease resistance family protein
	AT1G61180	0.0012	disease resistance protein (CC-NBS-LRR class), putative
	AT1G61100	0.0004	disease resistance protein (TIR class), putative
	AT3G04210	< 0.00001	disease resistance protein (TIR-NBS class), putative
	AT1G56540	0.0002	disease resistance protein (TIR-NBS-LRR class), putative
	AT1G05380	0.0012	DNA binding
	AT3G24870	0.0002	DNA binding
	AT5G55040	0.0003	DNA binding
	AT2G16485	0.0006	DNA binding / nucleic acid binding / protein binding / zinc ion binding
	AT3G51120	0.0009	DNA binding / nucleic acid binding / protein binding / zinc ion binding
	AT1G75490	< 0.00001	DNA binding / transcription factor
	AT5G49700	< 0.00001	DNA-binding protein-related
	AT3G12610	0.0004	DNA-DAMAGE REPAIR/TOLERATION 100 (DRT100)
	AT1G76700	0.0007	DNAJ heat shock N-terminal domain-containing protein
	AT2G47440	0.0003	DNAJ heat shock N-terminal domain-containing protein
	AT3G62570	< 0.00001	DNAJ heat shock N-terminal domain-containing protein
	AT4G02100	0.0009	DNAJ heat shock N-terminal domain-containing protein
	AT2G17880	< 0.00001	DNAJ heat shock protein, putative
	AT1G69570	0.0002	Dof-type zinc finger domain-containing protein
	AT5G54510	< 0.00001	DWARF IN LIGHT 1 (DFL1/GH3.6)
	AT1G08500	< 0.00001	EARLY NODULIN-LIKE PROTEIN 18 (ENODL18)
	AT1G64640	0.0008	EARLY NODULIN-LIKE PROTEIN 8 (ENODL8)
	AT3G30775	0.0003	EARLY RESPONSIVE TO DEHYDRATION 5 (ERD5)
	AT1G56410	0.0004	EARLY-RESPONSIVE TO DEHYDRATION 2 (ERD2)
	AT4G19120	0.0006	EARLY-RESPONSIVE TO DEHYDRATION 3 (ERD3)
	AT3G54510	0.0002	early-responsive to dehydration protein-related / ERD protein-related
	AT2G41480	0.0011	electron carrier/ heme binding / peroxidase
	AT3G12670	< 0.00001	EMBRYO DEFECTIVE 2742 (emb2742)
	AT4G37890	< 0.00001	EMBRYO SAC DEVELOPMENT ARREST 40 (EDA40)
	AT1G55450	0.0003	embryo-abundant protein-related
	AT2G41380	0.0006	embryo-abundant protein-related
	AT4G22530	0.0006	embryo-abundant protein-related
	AT5G66460	0.0001	ENDO-BETA-MANNASE 7 (MAN7)
	AT5G04980	0.0009	endonuclease/exonuclease/phosphatase family protein
	AT2G41070	0.0008	ENHANCED EM LEVEL (EEL)
	AT1G17440	0.0001	ENHANCED ETHYLENE RESPONSE 4 (EER4)
	AT3G59290	0.0002	epsin N-terminal homology (ENTH) domain-containing protein
	AT1G05020	< 0.00001	epsin N-terminal homology (ENTH) domain-containing protein / clathrin assembly protein-related
	AT1G03800	0.0003	ERF DOMAIN PROTEIN 10 (ERF10)
	AT1G20900	< 0.00001	ESCAROLA (ESC)
	AT3G26840	0.0003	esterase/lipase/thioesterase family protein
	AT5G57090	< 0.00001	ETHYLENE INSENSITIVE ROOT 1 (EIR1)
	AT3G23150	< 0.00001	ETHYLENE RESPONSE 2 (ETR2)
	AT3G25730	0.0001	ETHYLENE RESPONSE DNA BINDING FACTOR 3 (EDF3)
	AT2G40940	0.0005	ETHYLENE RESPONSE SENSOR 1 (ERS1)
	AT1G04310	< 0.00001	ETHYLENE RESPONSE SENSOR 2 (ERS2)
	AT1G05010	< 0.00001	ETHYLENE-FORMING ENZYME (EFE)
	AT5G21120	0.0002	ETHYLENE-INSENSITIVE3-LIKE 2 (EIL2)
	AT5G25190	< 0.00001	ethylene-responsive element-binding protein, putative
	AT1G07000	< 0.00001	EXOCYST SUBUNIT EXO70 FAMILY PROTEIN B2 (EXO70B2)
	AT1G72470	< 0.00001	EXOCYST SUBUNIT EXO70 FAMILY PROTEIN D1 (EXO70D1)
	AT5G61010	0.0003	EXOCYST SUBUNIT EXO70 FAMILY PROTEIN E2 (EXO70E2)
	AT3G15370	0.0002	EXPANSIN 12 (EXPA12)
	AT1G69530	0.0011	EXPANSIN A1 (EXPA1)
	AT1G26770	0.0006	EXPANSIN A10 (EXPA10)
	AT1G62980	0.0002	EXPANSIN A18 (EXPA18)
	AT1G12560	< 0.00001	EXPANSIN A7 (EXPA7)
	AT3G45970	< 0.00001	EXPANSIN-LIKE A1 (EXLA1)
	AT4G38400	< 0.00001	EXPANSIN-LIKE A2 (EXLA2)
	AT3G45960	0.0001	EXPANSIN-LIKE A3 (EXLA3)
	AT1G26730	< 0.00001	EXS family protein / ERD1/XPR1/SYG1 family protein
	AT1G61340	0.0001	F-box family protein
	AT2G41170	< 0.00001	F-box family protein
	AT3G49980	< 0.00001	F-box family protein
	AT4G05010	< 0.00001	F-box family protein
	AT1G26380	< 0.00001	FAD-binding domain-containing protein
	AT1G30730	0.0001	FAD-binding domain-containing protein
	AT4G20830	0.0012	FAD-binding domain-containing protein
	AT5G02200	< 0.00001	FAR-RED-ELONGATED HYPOCOTYL1-LIKE (FHL)
	AT5G22500	0.0011	FATTY ACID REDUCTASE 1 (FAR1)
	AT5G52490	0.0005	fibrillarin, putative
	AT3G25500	< 0.00001	FORMIN HOMOLOGY 1 (AFH1)
	AT5G07760	0.0003	formin homology 2 domain-containing protein / FH2 domain-containing protein
	AT5G54650	< 0.00001	FORMIN HOMOLOGY5 (Fh5)
	AT2G43410	0.001	FPA
	AT5G54500	0.0009	FQR1 (FLAVODOXIN-LIKE QUINONE REDUCTASE 1); FMN binding / oxidoreductase, acting on NADH or NADPH, quinone or similar compound as acceptor
	AT5G22940	0.0001	FRA8 HOMOLOG (F8H)
	AT3G11420	< 0.00001	fringe-related protein
	AT4G25420	< 0.00001	GA20OX1
	AT1G09350	< 0.00001	GALACTINOL SYNTHASE 3 (GolS3)
	AT3G28340	< 0.00001	GALACTURONOSYLTRANSFERASE-LIKE 10 (GATL10)
	AT3G62660	0.0002	GALACTURONOSYLTRANSFERASE-LIKE 7 (GATL7)
	AT4G39640	0.0001	GAMMA-GLUTAMYL TRANSPEPTIDASE 1 (GGT1)
	AT1G08010	0.0004	GATA TRANSCRIPTION FACTOR 11 (GATA11)
	AT5G26930	< 0.00001	GATA TRANSCRIPTION FACTOR 23 (GATA23)
	AT5G37500	0.0008	GATED OUTWARDLY-RECTIFYING K+ CHANNEL (GORK)
	AT4G18970	0.0011	GDSL-motif lipase/hydrolase family protein
	AT5G45670	0.0004	GDSL-motif lipase/hydrolase family protein
	AT5G38930	0.0001	germin-like protein, putative
	AT2G14960	< 0.00001	GH3.1
	AT2G23170	< 0.00001	GH3.3
	AT1G59500	0.0001	GH3.4
	AT1G14920	< 0.00001	GIBBERELLIC ACID INSENSITIVE (GAI)
	AT4G21200	< 0.00001	GIBBERELLIN 2-OXIDASE 8 (GA2OX8)
	AT5G51810	< 0.00001	GIBBERELLIN 20 OXIDASE 2 (GA20OX2)
	AT1G15550	< 0.00001	GIBBERELLIN 3-OXIDASE 1 (GA3OX1)
	AT2G14900	0.0003	gibberellin-regulated family protein
	AT1G74670	< 0.00001	gibberellin-responsive protein, putative
	AT1G79840	< 0.00001	GL2 (GLABRA 2); DNA binding / transcription factor
	AT1G09460	0.0005	glucan endo-1,3-beta-glucosidase-related
	AT2G02010	0.0001	GLUTAMATE DECARBOXYLASE 4 (GAD4)
	AT1G15040	0.0009	glutamine amidotransferase-related
	AT3G47340	< 0.00001	GLUTAMINE-DEPENDENT ASPARAGINE SYNTHASE 1 (ASN1)
	AT1G02930	< 0.00001	GLUTATHIONE S-TRANSFERASE 6 (GSTF6)
	AT1G02920	< 0.00001	GLUTATHIONE S-TRANSFERASE 7 (GSTF7)
	AT1G69920	< 0.00001	GLUTATHIONE S-TRANSFERASE TAU 12 (GSTU12)
	AT5G41080	0.0003	glycerophosphoryl diester phosphodiesterase family protein
	AT2G11005	< 0.00001	glycine-rich protein
	AT3G55430	0.0005	glycosyl hydrolase family 17 protein / beta-1,3-glucanase, putative
	AT4G19460	< 0.00001	glycosyl transferase family 1 protein
	AT5G62220	0.0001	GLYCOSYLTRANSFERASE 18 (GT18)
	AT1G03520	0.0008	glycosyltransferase family 14 protein / core-2/I-branching enzyme family protein
	AT3G17420	0.001	GLYOXYSOMAL PROTEIN KINASE 1 (GPK1)
	AT1G67930	0.0008	Golgi transport complex protein-related
	AT5G23350	0.0005	GRAM domain-containing protein / ABA-responsive protein-related
	AT5G23360	< 0.00001	GRAM domain-containing protein / ABA-responsive protein-related
	AT4G00850	0.0012	GRF1-INTERACTING FACTOR 3 (GIF3)
	AT1G33240	< 0.00001	GT-2-LIKE 1 (GTL1)
	AT4G28490	< 0.00001	HAESA (HAE)
	AT3G60630	< 0.00001	HAIRY MERISTEM 2 (HAM2)
	AT3G25610	< 0.00001	haloacid dehalogenase-like hydrolase family protein
	AT4G01410	0.0001	harpin-induced family protein / HIN1 family protein / harpin-responsive family protein
	AT4G17460	0.0003	HAT1
	AT5G47370	< 0.00001	HAT2
	AT5G02490	0.0003	heat shock cognate 70 kDa protein 2 (HSC70-2) (HSP70-2)
	AT5G56000	0.0001	HEAT SHOCK PROTEIN 81.4 (Hsp81.4)
	AT5G67060	0.0002	HECATE 1 (HEC1)
	AT3G23640	0.0004	HETEROGLYCAN GLUCOSIDASE 1 (HGL1)
	AT3G25900	< 0.00001	HMT-1
	AT5G15150	< 0.00001	HOMEOBOX 3 (HB-3)
	AT4G32880	0.0007	HOMEOBOX GENE 8 (HB-8)
	AT3G50890	0.0001	HOMEOBOX PROTEIN 28 (HB28)
	AT5G53980	< 0.00001	HOMEOBOX PROTEIN 52 (HB52)
	AT5G46880	0.0008	HOMEOBOX-7 (HB-7)
	AT1G70920	0.0004	HOMEOBOX-LEUCINE ZIPPER PROTEIN 18 (HB18)
	AT5G56030	0.0012	HSP81-2 (HEAT SHOCK PROTEIN 81-2); ATP binding
	AT1G68620	< 0.00001	hydrolase
	AT1G52750	0.0003	hydrolase, alpha/beta fold family protein
	AT1G73480	0.0002	hydrolase, alpha/beta fold family protein
	AT1G80280	0.0008	hydrolase, alpha/beta fold family protein
	AT5G17780	0.0005	hydrolase, alpha/beta fold family protein
	AT1G21580	0.0005	hydroxyproline-rich glycoprotein family protein
	AT3G45230	0.0006	hydroxyproline-rich glycoprotein family protein
	AT4G10020	< 0.00001	HYDROXYSTEROID DEHYDROGENASE 5 (HSD5)
	AT3G05550	0.0001	hypoxia-responsive family protein
	AT2G43060	< 0.00001	ILI1 BINDING BHLH 1 (IBH1)
	AT1G52830	< 0.00001	INDOLE-3-ACETIC ACID 6 (IAA6)
	AT3G23050	0.0001	INDOLE-3-ACETIC ACID 7 (IAA7)
	AT4G14560	< 0.00001	INDOLE-3-ACETIC ACID INDUCIBLE (IAA1)
	AT3G15540	< 0.00001	INDOLE-3-ACETIC ACID INDUCIBLE 19 (IAA19)
	AT3G23030	< 0.00001	INDOLE-3-ACETIC ACID INDUCIBLE 2 (IAA2)
	AT4G32280	< 0.00001	INDOLE-3-ACETIC ACID INDUCIBLE 29 (IAA29)
	AT3G62100	0.0001	INDOLE-3-ACETIC ACID INDUCIBLE 30 (IAA30)
	AT2G01200	0.0005	INDOLE-3-ACETIC ACID INDUCIBLE 32 (IAA32)
	AT1G15580	< 0.00001	INDOLE-3-ACETIC ACID INDUCIBLE 5 (IAA5)
	AT1G62770	0.0005	invertase/pectin methylesterase inhibitor family protein
	AT4G25260	< 0.00001	invertase/pectin methylesterase inhibitor family protein
	AT5G62340	0.001	invertase/pectin methylesterase inhibitor family protein
	AT3G59690	0.0009	IQ-DOMAIN 13 (IQD13)
	AT1G01110	< 0.00001	IQ-DOMAIN 18 (IQD18)
	AT4G23060	< 0.00001	IQ-DOMAIN 22 (IQD22)
	AT1G19870	0.0003	IQ-DOMAIN 32 (iqd32)
	AT1G19180	0.0005	JASMONATE-ZIM-DOMAIN PROTEIN 1 (JAZ1)
	AT3G17860	< 0.00001	JASMONATE-ZIM-DOMAIN PROTEIN 3 (JAZ3)
	AT1G26945	< 0.00001	KIDARI (KDR)
	AT4G26540	< 0.00001	kinase
	AT4G31110	0.0004	kinase
	AT5G66310	< 0.00001	kinesin motor family protein
	AT4G39830	< 0.00001	L-ascorbate oxidase, putative
	AT5G12220	0.0001	las1-like family protein
	AT2G03850	0.0003	late embryogenesis abundant domain-containing protein / LEA domain-containing protein
	AT2G42430	< 0.00001	LATERAL ORGAN BOUNDARIES-DOMAIN 16 (LBD16)
	AT3G58190	< 0.00001	LATERAL ORGAN BOUNDARIES-DOMAIN 29 (LBD29)
	AT5G01540	< 0.00001	LECTIN RECEPTOR KINASE A4.1 (LECRKA4.1)
	AT5G12940	< 0.00001	leucine-rich repeat family protein
	AT1G51800	0.0001	leucine-rich repeat protein kinase, putative
	AT1G51820	0.0004	leucine-rich repeat protein kinase, putative
	AT5G56040	0.0001	leucine-rich repeat protein kinase, putative
	AT1G25320	0.0005	leucine-rich repeat transmembrane protein kinase, putative
	AT1G34110	< 0.00001	leucine-rich repeat transmembrane protein kinase, putative
	AT2G25790	< 0.00001	leucine-rich repeat transmembrane protein kinase, putative
	AT2G41820	< 0.00001	leucine-rich repeat transmembrane protein kinase, putative
	AT1G62440	< 0.00001	LEUCINE-RICH REPEAT/EXTENSIN 2 (LRX2)
	AT1G02660	< 0.00001	lipase class 3 family protein
	AT3G61680	0.0001	lipase class 3 family protein
	AT2G45420	0.0002	LOB DOMAIN-CONTAINING PROTEIN 18 (LBD18)
	AT5G06080	< 0.00001	LOB DOMAIN-CONTAINING PROTEIN 33 (LBD33)
	AT2G28305	< 0.00001	LONELY GUY 1 (LOG1)
	AT5G15580	< 0.00001	LONGIFOLIA1 (LNG1)
	AT3G02170	< 0.00001	LONGIFOLIA2 (LNG2)
	AT5G56170	0.0001	LORELEI-LIKE-GPI-ANCHORED PROTEIN 1 (LLG1)
	AT5G16590	0.0003	LRR1
	AT2G41280	0.0004	M10
	AT5G38940	0.0004	manganese ion binding / nutrient reservoir
	AT4G29140	0.0001	MATE efflux protein-related
	AT3G02570	0.0001	MATERNAL EFFECT EMBRYO ARREST 31 (MEE31)
	AT1G64660	< 0.00001	METHIONINE GAMMA-LYASE (MGL)
	AT3G12710	0.0008	methyladenine glycosylase family protein
	AT5G44680	0.0002	methyladenine glycosylase family protein
	AT1G11000	< 0.00001	MILDEW RESISTANCE LOCUS O 4 (MLO4)
	AT2G30040	0.0001	MITOGEN-ACTIVATED PROTEIN KINASE KINASE KINASE 14 (MAPKKK14)
	AT3G09940	< 0.00001	MONODEHYDROASCORBATE REDUCTASE (MDHAR)
	AT2G43290	0.0002	MULTICOPY SUPPRESSORS OF SNF4 DEFICIENCY IN YEAST 3 (MSS3)
	AT3G13080	< 0.00001	MULTIDRUG RESISTANCE-ASSOCIATED PROTEIN 3 (MRP3)
	AT2G20370	0.0002	MURUS 3 (MUR3)
	AT3G24495	0.0012	MUTS HOMOLOG 7 (MSH7)
	AT4G01680	< 0.00001	MYB DOMAIN PROTEIN 55 (MYB55)
	AT1G58220	0.0011	myb family transcription factor
	AT2G03500	0.0003	myb family transcription factor
	AT2G40260	0.0006	myb family transcription factor
	AT2G19800	0.001	MYO-INOSITOL OXYGENASE 2 (MIOX2)
	AT1G64330	0.0012	myosin heavy chain-related
	AT3G15500	0.0001	NAC DOMAIN CONTAINING PROTEIN 3 (NAC3)
	AT4G37590	0.0002	NAKED PINS IN YUC MUTANTS 5 (NPY5)
	AT4G05020	< 0.00001	NDB2 (NAD(P)H dehydrogenase B2); FAD binding / disulfide oxidoreductase/ oxidoreductase
	AT3G44200	0.0011	NIMA (NEVER IN MITOSIS, GENE A)-RELATED 6 (NEK6)
	AT5G28290	0.0009	NIMA-RELATED KINASE 3 (NEK3)
	AT3G14440	< 0.00001	NINE-CIS-EPOXYCAROTENOID DIOXYGENASE 3 (NCED3)
	AT1G30100	< 0.00001	NINE-CIS-EPOXYCAROTENOID DIOXYGENASE 5 (NCED5)
	AT1G69870	0.0004	NITRATE TRANSPORTER 1.7 (NRT1.7)
	AT1G27460	0.0001	NO POLLEN GERMINATION RELATED 1 (NPGR1)
	AT1G80760	0.0003	NOD26-LIKE INTRINSIC PROTEIN 6;1 (NIP6;1)
	AT5G64330	0.0002	NON-PHOTOTROPIC HYPOCOTYL 3 (NPH3)
	AT1G79280	0.0002	NUA (NUCLEAR PORE ANCHOR)
	AT3G18610	< 0.00001	NUCLEOLIN LIKE 2 (NUC-L2)
	AT5G56220	0.0007	nucleoside-triphosphatase/ nucleotide binding
	AT4G39390	< 0.00001	NUCLEOTIDE SUGAR TRANSPORTER-KT 1 (NST-K1)
	AT2G01190	< 0.00001	octicosapeptide/Phox/Bem1p (PB1) domain-containing protein
	AT1G79700	< 0.00001	ovule development protein, putative
	AT5G21930	0.0002	P-TYPE ATPASE OF ARABIDOPSIS 2 (PAA2)
	AT5G39860	< 0.00001	PACLOBUTRAZOL RESISTANCE1 (PRE1)
	AT1G19300	0.0001	PARVUS (PARVUS)
	AT1G42470	0.001	patched family protein
	AT1G22530	0.0002	PATELLIN 2 (PATL2)
	AT4G36010	< 0.00001	pathogenesis-related thaumatin family protein
	AT3G07010	< 0.00001	pectate lyase family protein
	AT5G04310	0.0009	pectate lyase family protein
	AT1G53830	0.0007	PECTIN METHYLESTERASE 2 (PME2)
	AT5G23870	0.0004	pectinacetylesterase family protein
	AT5G45280	< 0.00001	pectinacetylesterase, putative
	AT3G10720	< 0.00001	pectinesterase, putative
	AT3G13150	0.0008	pentatricopeptide (PPR) repeat-containing protein
	AT3G60980	0.0009	pentatricopeptide (PPR) repeat-containing protein
	AT1G61870	0.0009	PENTATRICOPEPTIDE REPEAT 336 (PPR336)
	AT1G73080	0.0004	PEP1 RECEPTOR 1 (PEPR1)
	AT5G56730	< 0.00001	peptidase M16 family protein / insulinase family protein
	AT5G23130	0.0005	peptidoglycan-binding LysM domain-containing protein
	AT3G49110	< 0.00001	PEROXIDASE CA (PRXCA)
	AT1G05240	< 0.00001	peroxidase, putative
	AT3G28200	< 0.00001	peroxidase, putative
	AT4G26010	< 0.00001	peroxidase, putative
	AT5G39580	< 0.00001	peroxidase, putative
	AT1G35140	0.0001	PHOSPHATE-INDUCED 1 (PHI-1)
	AT1G64460	0.0003	phosphatidylinositol 3- and 4-kinase family protein
	AT1G21980	< 0.00001	PHOSPHATIDYLINOSITOL-4-PHOSPHATE 5-KINASE 1 (PIP5K1)
	AT3G42628	< 0.00001	phosphoenolpyruvate carboxylase-related / PEP carboxylase-related
	AT4G16670	0.0001	phosphoinositide binding
	AT4G17350	0.0005	phosphoinositide binding
	AT2G05140	0.0009	phosphoribosylaminoimidazole carboxylase family protein / AIR carboxylase family protein
	AT1G03010	0.0001	phototropic-responsive NPH3 family protein
	AT1G67900	< 0.00001	phototropic-responsive NPH3 family protein
	AT2G47860	< 0.00001	phototropic-responsive NPH3 family protein
	AT5G48800	0.0006	phototropic-responsive NPH3 family protein
	AT3G49970	< 0.00001	phototropic-responsive protein, putative
	AT3G58850	< 0.00001	PHY RAPIDLY REGULATED 2 (PAR2)
	AT5G48150	0.0001	PHYTOCHROME A SIGNAL TRANSDUCTION 1 (PAT1)
	AT1G25540	0.0007	PHYTOCHROME AND FLOWERING TIME 1 (PFT1)
	AT3G62090	0.0002	PHYTOCHROME INTERACTING FACTOR 3-LIKE 2 (PIL2)
	AT5G04190	< 0.00001	PHYTOCHROME KINASE SUBSTRATE 4 (PKS4)
	AT1G70940	< 0.00001	PIN-FORMED 3 (PIN3)
	AT2G01420	0.0001	PIN-FORMED 4 (PIN4)
	AT2G34650	0.0004	PINOID (PID)
	AT5G54490	< 0.00001	PINOID-BINDING PROTEIN 1 (PBP1)
	AT2G26700	0.0001	PINOID2 (PID2)
	AT4G35470	0.0011	PLANT INTRACELLULAR RAS GROUP-RELATED LRR 4 (PIRL4)
	AT3G19380	0.0001	PLANT U-BOX 25 (PUB25)
	AT1G49780	0.0002	PLANT U-BOX 26 (PUB26)
	AT3G18710	< 0.00001	PLANT U-BOX 29 (PUB29)
	AT1G15520	< 0.00001	PLEIOTROPIC DRUG RESISTANCE 12 (PDR12)
	AT4G15215	0.0007	PLEIOTROPIC DRUG RESISTANCE 13 (PDR13)
	AT5G41880	0.0005	POLA3
	AT5G05500	0.0002	pollen Ole e 1 allergen and extensin family protein
	AT5G06860	< 0.00001	POLYGALACTURONASE INHIBITING PROTEIN 1 (PGIP1)
	AT5G06870	< 0.00001	POLYGALACTURONASE INHIBITING PROTEIN 2 (PGIP2)
	AT5G46240	0.0008	POTASSIUM CHANNEL IN ARABIDOPSIS THALIANA 1 (KAT1)
	AT2G40540	0.0001	POTASSIUM TRANSPORTER 2 (KT2)
	AT5G07110	0.0001	PRENYLATED RAB ACCEPTOR 1.B6 (PRA1.B6)
	AT1G17700	0.0005	PRENYLATED RAB ACCEPTOR 1.F1 (PRA1.F1)
	AT3G55740	0.0001	PROLINE TRANSPORTER 2 (PROT2)
	AT1G54970	0.0001	PROLINE-RICH PROTEIN 1 (PRP1)
	AT2G21140	0.0007	PROLINE-RICH PROTEIN 2 (PRP2)
	AT3G43720	0.0003	protease inhibitor/seed storage/lipid transfer protein (LTP) family protein
	AT4G22520	0.0003	protease inhibitor/seed storage/lipid transfer protein (LTP) family protein
	AT3G28880	0.0002	protein binding
	AT3G51890	< 0.00001	protein binding / structural molecule
	AT1G09520	0.0004	protein binding / zinc ion binding
	AT3G12920	0.0003	protein binding / zinc ion binding
	AT4G15975	0.0002	protein binding / zinc ion binding
	AT1G51170	< 0.00001	protein kinase family protein
	AT1G53050	0.0007	protein kinase family protein
	AT3G13690	0.0006	protein kinase family protein
	AT3G44610	< 0.00001	protein kinase family protein
	AT3G54030	< 0.00001	protein kinase family protein
	AT4G25390	0.0001	protein kinase family protein
	AT1G51940	< 0.00001	protein kinase family protein / peptidoglycan-binding LysM domain-containing protein
	AT3G46280	0.0003	protein kinase-related
	AT5G59010	< 0.00001	protein kinase-related
	AT1G69790	0.0007	protein kinase, putative
	AT3G01490	0.0008	protein kinase, putative
	AT5G02760	< 0.00001	protein phosphatase 2C family protein / PP2C family protein
	AT5G66080	< 0.00001	protein phosphatase 2C family protein / PP2C family protein
	AT1G68410	0.0006	protein phosphatase 2C-related / PP2C-related
	AT5G27220	< 0.00001	protein transport protein-related
	AT5G52280	0.0002	protein transport protein-related
	AT1G59740	< 0.00001	proton-dependent oligopeptide transport (POT) family protein
	AT5G13400	0.0008	proton-dependent oligopeptide transport (POT) family protein
	AT5G01330	< 0.00001	PYRUVATE DECARBOXYLASE-3 (PDC3)
	AT4G27270	0.0005	quinone reductase family protein
	AT2G20815	0.0001	QWRF DOMAIN CONTAINING 3 (QWRF3)
	AT4G30710	0.0007	QWRF DOMAIN CONTAINING 8 (QWRF8)
	AT5G45750	0.0002	RAB GTPASE HOMOLOG A1C (RABA1c)
	AT2G46710	0.0009	rac GTPase activating protein, putative
	AT3G05490	0.0008	RALF-LIKE 22 (RALFL22)
	AT4G18250	< 0.00001	receptor serine/threonine kinase, putative
	AT3G02130	0.0001	RECEPTOR-LIKE PROTEIN KINASE 2 (RPK2)
	AT1G65920	< 0.00001	regulator of chromosome condensation (RCC1) family protein / zinc finger protein-related
	AT1G66350	< 0.00001	RGA-LIKE 1 (RGL1)
	AT5G17490	< 0.00001	RGA-LIKE PROTEIN 3 (RGL3)
	AT1G78260	0.0006	RNA recognition motif (RRM)-containing protein
	AT4G02270	0.0001	ROOT HAIR SPECIFIC 13 (RHS13)
	AT5G67400	0.0009	ROOT HAIR SPECIFIC 19 (RHS19)
	AT4G16515	0.0003	ROOT MERISTEM GROWTH FACTOR 6 (RGF6)
	AT3G53232	0.0003	ROTUNDIFOLIA LIKE 1 (RTFL1)
	AT5G59510	< 0.00001	ROTUNDIFOLIA LIKE 5 (RTFL5)
	AT5G18700	0.0003	RUK
	AT1G27730	0.0009	SALT TOLERANCE ZINC FINGER (STZ)
	AT4G34770	< 0.00001	SAUR1
	AT2G18010	< 0.00001	SAUR10
	AT5G18010	0.0002	SAUR19
	AT5G18020	0.0004	SAUR20
	AT5G18030	0.0003	SAUR21
	AT5G18050	< 0.00001	SAUR22
	AT5G18060	< 0.00001	SAUR23
	AT5G18080	< 0.00001	SAUR24
	AT3G03850	< 0.00001	SAUR26
	AT3G03840	0.0007	SAUR27
	AT3G03830	< 0.00001	SAUR28
	AT3G03820	0.0001	SAUR29
	AT4G22620	< 0.00001	SAUR34
	AT4G12410	< 0.00001	SAUR35
	AT4G34800	0.0004	SAUR4
	AT4G34760	0.0012	SAUR50
	AT1G75590	< 0.00001	SAUR52
	AT1G29430	0.0001	SAUR62
	AT1G29450	0.0001	SAUR64
	AT1G29460	< 0.00001	SAUR65
	AT1G29500	< 0.00001	SAUR66
	AT1G29490	< 0.00001	SAUR68
	AT5G27780	< 0.00001	SAUR75
	AT4G36110	< 0.00001	SAUR9
	AT5G01730	< 0.00001	SCAR FAMILY PROTEIN 4 (SCAR4)
	AT1G30690	< 0.00001	SEC14 cytosolic factor family protein / phosphoglyceride transfer family protein
	AT4G09160	< 0.00001	SEC14 cytosolic factor family protein / phosphoglyceride transfer family protein
	AT4G12120	0.0003	SEC1B
	AT3G23800	< 0.00001	SELENIUM-BINDING PROTEIN 3 (SBP3)
	AT5G47060	0.0001	senescence-associated protein-related
	AT3G48790	0.001	serine C-palmitoyltransferase, putative
	AT2G47060	0.0002	serine/threonine protein kinase, putative
	AT3G59350	< 0.00001	serine/threonine protein kinase, putative
	AT4G26690	< 0.00001	SHAVEN 3 (SHV3)
	AT1G04240	0.0006	SHORT HYPOCOTYL 2 (SHY2)
	AT2G37540	0.0012	short-chain dehydrogenase/reductase (SDR) family protein
	AT2G47130	< 0.00001	short-chain dehydrogenase/reductase (SDR) family protein
	AT3G26760	0.0011	short-chain dehydrogenase/reductase (SDR) family protein
	AT5G50130	0.0001	short-chain dehydrogenase/reductase (SDR) family protein
	AT3G05230	0.0008	signal peptidase subunit family protein
	AT4G12420	0.001	SKU5
	AT5G66920	0.0001	SKU5 SIMILAR 17 (sks17)
	AT5G48450	< 0.00001	SKU5 SIMILAR 3 (sks3)
	AT4G38850	< 0.00001	SMALL AUXIN UPREGULATED 15 (SAUR15)
	AT1G29510	0.0001	SMALL AUXIN UPREGULATED 68 (SAUR68)
	AT5G63650	0.0001	SNF1-RELATED PROTEIN KINASE 2.5 (SNRK2.5)
	AT3G06370	< 0.00001	SODIUM HYDROGEN EXCHANGER 4 (NHX4)
	AT1G03790	< 0.00001	SOMNUS (SOM)
	AT2G29210	0.0001	splicing factor PWI domain-containing protein
	AT2G22830	< 0.00001	SQUALENE EPOXIDASE 2 (SQE2)
	AT1G20980	0.0008	SQUAMOSA PROMOTER BINDING PROTEIN-LIKE 14 (SPL14)
	AT5G50570	0.0001	SQUAMOSA PROMOTER-BINDING PROTEIN LIKE 13A (SPL13A)
	AT5G50670	< 0.00001	SQUAMOSA PROMOTER-BINDING PROTEIN LIKE 13B (SPL13B)
	AT2G02480	0.0008	STICHEL (STI)
	AT1G78980	0.0007	STRUBBELIG-RECEPTOR FAMILY 5 (SRF5)
	AT3G51895	< 0.00001	SULFATE TRANSPORTER 3;1 (SULTR3;1)
	AT1G23090	0.0004	SULFATE TRANSPORTER 91 (AST91)
	AT5G07010	< 0.00001	SULFOTRANSFERASE 2A (ST2A)
	AT2G31880	0.0005	SUPPRESSOR OF BIR1 1 (SOBIR1)
	AT2G18260	0.0003	SYNTAXIN OF PLANTS 112 (SYP112)
	AT5G13820	< 0.00001	TELOMERIC DNA BINDING PROTEIN 1 (TBP1)
	AT2G42580	0.0007	TETRATRICOPETIDE-REPEAT THIOREDOXIN-LIKE 3 (TTL3)
	AT3G58620	< 0.00001	TETRATRICOPETIDE-REPEAT THIOREDOXIN-LIKE 4 (TTL4)
	AT5G54380	< 0.00001	THESEUS1 (THE1)
	AT4G01870	< 0.00001	tolB protein-related
	AT2G41100	0.0002	TOUCH 3 (TCH3)
	AT1G09250	< 0.00001	transcription factor
	AT5G45580	< 0.00001	transcription factor
	AT2G47270	< 0.00001	transcription factor/ transcription regulator
	AT4G30180	< 0.00001	transcription factor/ transcription regulator
	AT3G28857	< 0.00001	transcription regulator
	AT2G18900	0.0004	transducin family protein / WD-40 repeat family protein
	AT4G34380	0.001	transducin family protein / WD-40 repeat family protein
	AT2G39980	< 0.00001	transferase family protein
	AT5G01210	< 0.00001	transferase family protein
	AT2G41640	< 0.00001	transferase, transferring glycosyl groups
	AT4G09820	0.0007	TRANSPARENT TESTA 8 (TT8)
	AT1G26950	< 0.00001	transposable element gene
	AT1G35280	0.0009	transposable element gene
	AT1G40084	0.0008	transposable element gene
	AT1G80020	0.0011	transposable element gene
	AT2G06310	0.0012	transposable element gene
	AT3G13260	0.0011	transposable element gene
	AT3G29798	0.0002	transposable element gene
	AT3G31996	0.0011	transposable element gene
	AT5G32622	0.0004	transposable element gene
	AT2G18700	< 0.00001	TREHALOSE PHOSPHATASE/SYNTHASE 11 (TPS11)
	AT4G22590	< 0.00001	trehalose-6-phosphate phosphatase, putative
	AT5G65140	0.0007	trehalose-6-phosphate phosphatase, putative
	AT2G04040	0.0007	TX1
	AT5G09800	< 0.00001	U-box domain-containing protein
	AT5G14360	0.001	ubiquitin family protein
	AT5G03490	0.0005	UDP-glucoronosyl/UDP-glucosyl transferase family protein
	AT5G49690	0.0001	UDP-glucoronosyl/UDP-glucosyl transferase family protein
	AT2G15490	< 0.00001	UDP-GLYCOSYLTRANSFERASE 73B4 (UGT73B4)
	AT4G00050	0.0002	UNFERTILIZED EMBRYO SAC 10 (UNE10)
	AT1G10020	< 0.00001	unknown protein
	AT1G10740	< 0.00001	unknown protein
	AT1G11120	0.0002	unknown protein
	AT1G13670	0.0007	unknown protein
	AT1G18620	< 0.00001	unknown protein
	AT1G19020	< 0.00001	unknown protein
	AT1G19380	< 0.00001	unknown protein
	AT1G21830	0.0001	unknown protein
	AT1G23060	< 0.00001	unknown protein
	AT1G23070	< 0.00001	unknown protein
	AT1G28240	0.0003	unknown protein
	AT1G29290	< 0.00001	unknown protein
	AT1G36940	0.0008	unknown protein
	AT1G50040	0.0003	unknown protein
	AT1G52565	< 0.00001	unknown protein
	AT1G52855	0.0002	unknown protein
	AT1G53180	0.0001	unknown protein
	AT1G54120	0.0002	unknown protein
	AT1G63300	< 0.00001	unknown protein
	AT1G64980	0.0005	unknown protein
	AT1G65490	0.0002	unknown protein
	AT1G76240	< 0.00001	unknown protein
	AT1G76610	< 0.00001	unknown protein
	AT1G76620	< 0.00001	unknown protein
	AT1G79090	0.001	unknown protein
	AT1G80240	0.0001	unknown protein
	AT2G07981	0.0008	unknown protein
	AT2G18690	< 0.00001	unknown protein
	AT2G18970	0.0006	unknown protein
	AT2G19710	0.0001	unknown protein
	AT2G23790	< 0.00001	unknown protein
	AT2G36220	0.0001	unknown protein
	AT2G39370	< 0.00001	unknown protein
	AT2G39870	0.0005	unknown protein
	AT2G41230	< 0.00001	unknown protein
	AT2G44230	0.0001	unknown protein
	AT3G03170	< 0.00001	unknown protein
	AT3G06080	0.0002	unknown protein
	AT3G06150	0.0012	unknown protein
	AT3G07210	< 0.00001	unknown protein
	AT3G11690	0.0011	unknown protein
	AT3G14870	< 0.00001	unknown protein
	AT3G15115	0.0001	unknown protein
	AT3G19680	0.0002	unknown protein
	AT3G23740	0.0003	unknown protein
	AT3G27250	0.0001	unknown protein
	AT3G29370	< 0.00001	unknown protein
	AT3G42800	< 0.00001	unknown protein
	AT3G45730	< 0.00001	unknown protein
	AT3G47510	0.0002	unknown protein
	AT3G50340	< 0.00001	unknown protein
	AT3G50350	0.0011	unknown protein
	AT3G50800	0.0002	unknown protein
	AT3G51410	0.0007	unknown protein
	AT3G55720	< 0.00001	unknown protein
	AT3G60200	0.0001	unknown protein
	AT3G60410	0.0011	unknown protein
	AT3G60650	< 0.00001	unknown protein
	AT4G09890	0.001	unknown protein
	AT4G09970	< 0.00001	unknown protein
	AT4G14819	< 0.00001	unknown protein
	AT4G20170	0.0008	unknown protein
	AT4G24370	0.0005	unknown protein
	AT4G27350	0.0007	unknown protein
	AT4G29310	0.0007	unknown protein
	AT4G29440	< 0.00001	unknown protein
	AT4G30060	0.0001	unknown protein
	AT4G30740	0.0002	unknown protein
	AT4G35190	0.0011	unknown protein
	AT4G37290	0.0002	unknown protein
	AT4G37295	< 0.00001	unknown protein
	AT4G38820	0.0008	unknown protein
	AT4G39840	0.0004	unknown protein
	AT5G03710	< 0.00001	unknown protein
	AT5G05180	0.0009	unknown protein
	AT5G09840	< 0.00001	unknown protein
	AT5G12930	< 0.00001	unknown protein
	AT5G18440	0.0011	unknown protein
	AT5G19340	< 0.00001	unknown protein
	AT5G22270	0.0005	unknown protein
	AT5G22310	< 0.00001	unknown protein
	AT5G24570	0.0002	unknown protein
	AT5G25210	0.0008	unknown protein
	AT5G44250	0.0008	unknown protein
	AT5G44670	0.0012	unknown protein
	AT5G47380	0.0001	unknown protein
	AT5G49170	0.0009	unknown protein
	AT5G50335	< 0.00001	unknown protein
	AT5G51670	0.0008	unknown protein
	AT5G52900	< 0.00001	unknown protein
	AT5G55620	0.0001	unknown protein
	AT5G56980	< 0.00001	unknown protein
	AT5G57790	< 0.00001	unknown protein
	AT5G62170	< 0.00001	unknown protein
	AT5G62280	0.0001	unknown protein
	AT5G63820	< 0.00001	unknown protein
	AT5G65300	< 0.00001	unknown protein
	AT5G65610	< 0.00001	unknown protein
	AT5G66580	< 0.00001	unknown protein
	AT5G66800	0.0001	unknown protein
	AT5G67020	< 0.00001	unknown protein
	AT1G50360	0.0012	VIIIA
	AT1G28280	0.0007	VQ motif-containing protein
	AT3G14370	0.0009	WAG2
	AT2G34150	0.0011	WAVE1
	AT5G54200	0.0011	WD-40 repeat family protein
	AT4G27260	< 0.00001	WES1
	AT1G56510	0.0007	WHITE RUST RESISTANCE 4 (WRR4)
	AT3G04910	0.0006	WITH NO LYSINE (K) 1 (WNK1)
	AT2G30250	0.0005	WRKY DNA-BINDING PROTEIN 25 (WRKY25)
	AT5G24110	< 0.00001	WRKY DNA-BINDING PROTEIN 30 (WRKY30)
	AT1G80840	< 0.00001	WRKY DNA-BINDING PROTEIN 40 (WRKY40)
	AT4G23810	< 0.00001	WRKY53
	AT3G03660	< 0.00001	WUSCHEL RELATED HOMEOBOX 11 (WOX11)
	AT4G14365	< 0.00001	XB3 ORTHOLOG 4 IN ARABIDOPSIS THALIANA (XBAT34)
	AT3G23730	< 0.00001	XYLOGLUCAN ENDOTRANSGLUCOSYLASE/HYDROLASE 16 (XTH16)
	AT1G65310	< 0.00001	XYLOGLUCAN ENDOTRANSGLUCOSYLASE/HYDROLASE 17 (XTH17)
	AT4G30280	< 0.00001	XYLOGLUCAN ENDOTRANSGLUCOSYLASE/HYDROLASE 18 (XTH18)
	AT4G30290	< 0.00001	XYLOGLUCAN ENDOTRANSGLUCOSYLASE/HYDROLASE 19 (XTH19)
	AT1G11545	< 0.00001	XYLOGLUCAN ENDOTRANSGLUCOSYLASE/HYDROLASE 8 (XTH8)
	AT4G25810	0.0001	XYLOGLUCAN ENDOTRANSGLYCOSYLASE 6 (XTR6)
	AT1G10550	< 0.00001	XYLOGLUCAN:XYLOGLUCOSYL TRANSFERASE 33 (XTH33)
	AT3G62720	< 0.00001	XYLOSYLTRANSFERASE 1 (XT1)
	AT1G04610	0.0001	YUCCA 3 (YUC3)
	AT1G58340	< 0.00001	ZF14
	AT4G22820	0.0002	zinc finger (AN1-like) family protein
	AT4G27240	0.0004	zinc finger (C2H2 type) family protein
	AT2G22680	< 0.00001	zinc finger (C3HC4-type RING finger) family protein
	AT3G10815	< 0.00001	zinc finger (C3HC4-type RING finger) family protein
	AT4G10150	< 0.00001	zinc finger (C3HC4-type RING finger) family protein
	AT4G10160	< 0.00001	zinc finger (C3HC4-type RING finger) family protein
	AT5G41400	0.0005	zinc finger (C3HC4-type RING finger) family protein
	AT5G12850	< 0.00001	zinc finger (CCCH-type) family protein
	AT5G44260	< 0.00001	zinc finger (CCCH-type) family protein
	AT5G58620	0.0001	zinc finger (CCCH-type) family protein
	AT2G25640	0.0007	zinc ion binding
	AT1G22882	0.0002
	AT1G29420	< 0.00001
	AT1G29440	< 0.00001
	AT1G41890	< 0.00001
	AT1G42090	0.0002
	AT1G70950	< 0.00001
	AT2G07600	< 0.00001
	AT2G18220	0.0007
	AT2G22720	0.0009
	AT2G25460	0.0006
	AT2G35880	< 0.00001
	AT2G35990	0.0003
	AT2G42440	< 0.00001
	AT3G28230	0.0002
	AT3G32410	0.0002
	AT3G55840	< 0.00001
	AT3G62630	0.0005
	AT4G01220	0.0007
	AT4G08140	< 0.00001
	AT4G21730	0.0001
	AT4G24275	< 0.00001
	AT4G32460	0.001
	AT4G35070	0.0001
	AT4G35110	0.0002
	AT5G01740	< 0.00001
	AT5G06930	< 0.00001
	AT5G12260	0.0002
	AT5G33400	0.0012
	AT5G36980	< 0.00001
	AT5G42050	0.0002
	AT5G57780	0.0001
	AT5G64780	< 0.00001
Picloram Downregulated Genes	AT4G21870	0.0001	26.5 kDa class P-related heat shock protein (HSP26.5-P)
	AT2G23600	0.0001	ACETONE-CYANOHYDRIN LYASE (ACL)
	AT1G76990	< 0.00001	ACT DOMAIN REPEAT 3 (ACR3)
	AT1G80050	< 0.00001	ADENINE PHOSPHORIBOSYL TRANSFERASE 2 (APT2)
	AT4G12440	< 0.00001	ADENINE PHOSPHORIBOSYL TRANSFERASE 4 (APT4)
	AT2G45660	< 0.00001	AGAMOUS-LIKE 20 (AGL20)
	AT1G60040	< 0.00001	AGAMOUS-LIKE 49 (AGL49)
	AT1G59810	< 0.00001	AGAMOUS-LIKE 50 (AGL50)
	AT3G01260	< 0.00001	aldose 1-epimerase/ carbohydrate binding / catalytic/ isomerase
	AT4G03060	< 0.00001	ALKENYL HYDROXALKYL PRODUCING 2 (AOP2)
	AT1G01310	0.0001	allergen V5/Tpx-1-related family protein
	AT3G54720	< 0.00001	ALTERED MERISTEM PROGRAM 1 (AMP1)
	AT1G31820	< 0.00001	amino acid permease family protein
	AT3G28960	0.0001	amino acid transporter family protein
	AT2G38760	0.0001	ANNEXIN ARABIDOPSIS 3 (ANNAT3)
	AT5G61590	< 0.00001	AP2 domain-containing transcription factor family protein
	AT4G39940	0.0003	APS-KINASE 2 (AKN2)
	AT5G23660	< 0.00001	ARABIDOPSIS HOMOLOG OF MEDICAGO TRUNCATULA MTN3 (MTN3)
	AT4G32980	0.0001	ARABIDOPSIS THALIANA HOMEOBOX GENE 1 (ATH1)
	AT1G69440	< 0.00001	ARGONAUTE7 (AGO7)
	AT5G58680	0.0006	armadillo/beta-catenin repeat family protein
	AT5G65010	< 0.00001	ASPARAGINE SYNTHETASE 2 (ASN2)
	AT3G02020	< 0.00001	ASPARTATE KINASE 3 (AK3)
	AT3G20015	0.0001	aspartic-type endopeptidase
	AT4G16563	< 0.00001	aspartyl protease family protein
	AT1G16530	< 0.00001	ASYMMETRIC LEAVES 2 LIKE 9 (ASL9)
	AT3G07525	0.0007	AUTOPHAGY 10 (ATG10)
	AT2G44140	0.0003	autophagy 4a (APG4a)
	AT3G12830	0.0006	auxin-responsive family protein
	AT3G60690	< 0.00001	auxin-responsive family protein
	AT3G61900	0.0001	auxin-responsive family protein
	AT2G40200	< 0.00001	basic helix-loop-helix (bHLH) family protein
	AT4G17880	0.0005	basic helix-loop-helix (bHLH) family protein
	AT5G15830	< 0.00001	BASIC LEUCINE-ZIPPER 3 (bZIP3)
	AT2G27990	0.0001	BEL1-LIKE HOMEODOMAIN 8 (BLH8)
	AT1G61820	< 0.00001	BETA GLUCOSIDASE 46 (BGLU46)
	AT4G21760	< 0.00001	BETA-GLUCOSIDASE 47 (BGLU47)
	AT1G77920	0.0006	bZIP family transcription factor
	AT2G17890	0.0001	CALCIUM-DEPENDENT PROTEIN KINASE 16 (CPK16)
	AT1G02300	< 0.00001	cathepsin B-like cysteine protease, putative
	AT2G38170	< 0.00001	CATION EXCHANGER 1 (CAX1)
	AT1G48260	< 0.00001	CBL-INTERACTING PROTEIN KINASE 17 (CIPK17)
	AT3G17510	0.0003	CBL-INTERACTING PROTEIN KINASE 1 (CIPK1)
	AT4G24010	0.0003	CELLULOSE SYNTHASE LIKE G1 (CSLG1)
	AT2G32530	< 0.00001	CELLULOSE SYNTHASE-LIKE B3 (CSLB03)
	AT2G32540	0.0001	CELLULOSE SYNTHASE-LIKE B4 (CSLB04)
	AT5G57180	< 0.00001	CHLOROPLAST IMPORT APPARATUS 2 (CIA2)
	AT5G39210	0.0001	CHLORORESPIRATORY REDUCTION 7 (CRR7)
	AT3G02380	0.0002	CONSTANS-LIKE 2 (COL2)
	AT1G76560	< 0.00001	CP12 DOMAIN-CONTAINING PROTEIN 3 (CP12-3)
	AT1G76420	< 0.00001	CUP SHAPED COTYLEDON3 (CUC3)
	AT3G21870	0.0004	CYCLIN P2;1 (CYCP2;1)
	AT2G27420	< 0.00001	cysteine proteinase, putative
	AT3G48350	0.0001	cysteine proteinase, putative
	AT3G49340	0.0002	cysteine proteinase, putative
	AT2G46650	0.0004	CYTOCHROME B5 ISOFORM C (CB5-C)
	AT1G13080	< 0.00001	CYTOCHROME P450 71B2 (CYP71B2)
	AT4G39480	< 0.00001	CYTOCHROME P450 96 A9 (CYP96A9)
	AT3G44970	< 0.00001	cytochrome P450 family protein
	AT5G47990	< 0.00001	CYTOCHROME P450, FAMILY 705, SUBFAMILY A, POLYPEPTIDE 5 (CYP705A5)
	AT4G12320	0.0006	CYTOCHROME P450, FAMILY 706, SUBFAMILY A, POLYPEPTIDE 6 (CYP706A6)
	AT4G13290	< 0.00001	CYTOCHROME P450, FAMILY 71, SUBFAMILY A, POLYPEPTIDE 19 (CYP71A19)
	AT3G26290	0.0003	CYTOCHROME P450, FAMILY 71, SUBFAMILY B, POLYPEPTIDE 26 (CYP71B26)
	AT3G26330	0.0002	CYTOCHROME P450, FAMILY 71, SUBFAMILY B, POLYPEPTIDE 37 (CYP71B37)
	AT2G34490	< 0.00001	CYTOCHROME P450, FAMILY 710, SUBFAMILY A, POLYPEPTIDE 2 (CYP710A2)
	AT1G67110	< 0.00001	CYTOCHROME P450, FAMILY 735, SUBFAMILY A, POLYPEPTIDE 2 (CYP735A2)
	AT1G13710	0.0005	CYTOCHROME P450, FAMILY 78, SUBFAMILY A, POLYPEPTIDE 5 (CYP78A5)
	AT3G13730	< 0.00001	CYTOCHROME P450, FAMILY 90, SUBFAMILY D, POLYPEPTIDE 1 (CYP90D1)
	AT4G39510	< 0.00001	CYTOCHROME P450, FAMILY 96, SUBFAMILY A, POLYPEPTIDE 12 (CYP96A12)
	AT5G04330	< 0.00001	cytochrome P450, putative / ferulate-5-hydroxylase, putative
	AT3G61630	0.0001	CYTOKININ RESPONSE FACTOR 6 (CRF6)
	AT2G47430	0.0001	CYTOKININ-INDEPENDENT 1 (CKI1)
	AT1G44050	0.0001	DC1 domain-containing protein
	AT3G13760	0.0003	DC1 domain-containing protein
	AT5G54040	0.0005	DC1 domain-containing protein
	AT4G39130	< 0.00001	dehydrin family protein
	AT3G55630	0.0001	DHFS-FPGS HOMOLOG D (DFD)
	AT5G42800	0.0004	DIHYDROFLAVONOL 4-REDUCTASE (DFR)
	AT5G07580	0.0003	DNA binding / transcription factor
	AT5G56840	0.0002	DNA-binding family protein
	AT1G44160	0.0001	DNAJ chaperone C-terminal domain-containing protein
	AT2G47220	0.0003	DOMAIN OF UNKNOWN FUNCTION 724 5 (DUF5)
	AT2G36800	< 0.00001	DON-GLUCOSYLTRANSFERASE 1 (DOGT1)
	AT4G16750	< 0.00001	DRE-binding transcription factor, putative
	AT5G67190	< 0.00001	DREB AND EAR MOTIF PROTEIN 2 (DEAR2)
	AT1G18330	< 0.00001	EARLY-PHYTOCHROME-RESPONSIVE1 (EPR1)
	AT4G37980	0.0001	ELICITOR-ACTIVATED GENE 3-1 (ELI3-1)
	AT4G21190	0.0005	EMBRYO DEFECTIVE 1417 (emb1417)
	AT2G03050	0.0006	EMBRYO DEFECTIVE 93 (EMB93)
	AT2G37440	< 0.00001	endonuclease/exonuclease/phosphatase family protein
	AT1G68110	0.0005	epsin N-terminal homology (ENTH) domain-containing protein / clathrin assembly protein-related
	AT5G10410	0.0001	epsin N-terminal homology (ENTH) domain-containing protein / clathrin assembly protein-related
	AT1G08920	0.0002	ERD (EARLY RESPONSE TO DEHYDRATION) SIX-LIKE 1 (ESL1)
	AT5G07670	0.0005	F-box family protein
	AT5G14160	0.0002	F-box family protein
	AT5G66830	0.0005	F-box family protein
	AT3G23410	0.0003	FATTY ALCOHOL OXIDASE 3 (FAO3)
	AT5G61290	0.0001	flavin-containing monooxygenase family protein / FMO family protein
	AT1G62540	0.0004	FLAVIN-MONOOXYGENASE GLUCOSINOLATE S-OXYGENASE 2 (FMO GS-OX2)
	AT1G62560	< 0.00001	FLAVIN-MONOOXYGENASE GLUCOSINOLATE S-OXYGENASE 3 (FMO GS-OX3)
	AT2G28110	< 0.00001	FRAGILE FIBER 8 (FRA8)
	AT2G47180	0.0005	GALACTINOL SYNTHASE 1 (GolS1)
	AT4G12890	0.0004	gamma interferon responsive lysosomal thiol reductase family protein / GILT family protein
	AT4G32940	< 0.00001	GAMMA VACUOLAR PROCESSING ENZYME (GAMMA-VPE)
	AT1G72030	0.0001	GCN5-related N-acetyltransferase (GNAT) family protein
	AT2G38180	0.0001	GDSL-motif lipase/hydrolase family protein
	AT5G08460	0.0001	GDSL-motif lipase/hydrolase family protein
	AT5G39110	0.0001	germin-like protein, putative
	AT5G39180	0.0003	germin-like protein, putative
	AT1G50960	< 0.00001	GIBBERELLIN 2-OXIDASE 7 (GA2OX7)
	AT1G03850	0.0002	glutaredoxin family protein
	AT5G11930	0.0005	glutaredoxin family protein
	AT3G03190	0.0001	GLUTATHIONE S-TRANSFERASE F11 (GSTF11)
	AT1G27710	0.0002	glycine-rich protein
	AT4G30450	0.0001	glycine-rich protein
	AT5G56100	< 0.00001	glycine-rich protein / oleosin
	AT1G21360	< 0.00001	GLYCOLIPID TRANSFER PROTEIN 2 (GLTP2)
	AT3G21260	0.0008	glycolipid transfer protein-related
	AT3G15720	< 0.00001	glycoside hydrolase family 28 protein / polygalacturonase (pectinase) family protein
	AT4G19720	0.0005	glycosyl hydrolase family 18 protein
	AT1G28480	0.0004	GRX480
	AT2G41250	< 0.00001	haloacid dehalogenase-like hydrolase family protein
	AT5G59720	0.0004	HEAT SHOCK PROTEIN 18.2 (HSP18.2)
	AT1G30280	0.0003	heat shock protein binding
	AT1G72416	0.0001	heat shock protein binding
	AT4G21320	0.0002	HEAT-STRESS-ASSOCIATED 32 (HSA32)
	AT4G30110	< 0.00001	HEAVY METAL ATPASE 2 (HMA2)
	AT2G36950	< 0.00001	heavy-metal-associated domain-containing protein
	AT5G03380	0.0005	heavy-metal-associated domain-containing protein
	AT5G39760	< 0.00001	HOMEOBOX PROTEIN 23 (HB23)
	AT2G33880	0.0003	HOMEOBOX-3 (HB-3)
	AT3G22740	< 0.00001	HOMOCYSTEINE S-METHYLTRANSFERASE 3 (HMT3)
	AT4G36830	< 0.00001	HOS3-1
	AT4G15440	< 0.00001	HYDROPEROXIDE LYASE 1 (HPL1)
	AT2G35640	< 0.00001	hydroxyproline-rich glycoprotein family protein
	AT4G15620	0.0001	integral membrane family protein
	AT1G72500	< 0.00001	inter-alpha-trypsin inhibitor heavy chain-related
	AT5G62360	< 0.00001	invertase/pectin methylesterase inhibitor family protein
	AT2G33990	0.0004	IQ-DOMAIN 9 (iqd9)
	AT1G48740	0.0004	iron ion binding / oxidoreductase, acting on paired donors, with incorporation or reduction of molecular oxygen, 2-oxoglutarate as one donor, and incorporation of one atom each of oxygen into both donors
	AT1G60960	0.0001	IRON REGULATED TRANSPORTER 3 (IRT3)
	AT1G52000	< 0.00001	jacalin lectin family protein
	AT1G52100	0.0001	jacalin lectin family protein
	AT1G52130	0.0003	jacalin lectin family protein
	AT3G16450	0.0006	jacalin lectin family protein
	AT2G34600	0.0004	JASMONATE-ZIM-DOMAIN PROTEIN 7 (JAZ7)
	AT2G44130	< 0.00001	kelch repeat-containing F-box family protein
	AT5G60310	0.0006	lectin protein kinase, putative
	AT1G49490	0.0004	leucine-rich repeat family protein / extensin family protein
	AT2G15300	0.0003	leucine-rich repeat transmembrane protein kinase, putative
	AT2G31160	< 0.00001	LIGHT SENSITIVE HYPOCOTYLS 3 (LSH3)
	AT5G58500	< 0.00001	LIGHT SENSITIVE HYPOCOTYLS 5 (LSH5)
	AT2G27360	0.0003	lipase, putative
	AT3G27650	0.0004	LOB DOMAIN-CONTAINING PROTEIN 25 (LBD25)
	AT5G55370	< 0.00001	long-chain-alcohol O-fatty-acyltransferase family protein / wax synthase family protein
	AT1G32540	< 0.00001	LSD ONE LIKE 1 (LOL1)
	AT4G33150	0.0002	lysine-ketoglutarate reductase/saccharopine dehydrogenase bifunctional enzyme
	AT3G63210	0.0001	MARD1
	AT1G07610	0.0005	METALLOTHIONEIN 1C (MT1C)
	AT3G50440	< 0.00001	METHYL ESTERASE 10 (MES10)
	AT4G16690	0.0005	METHYL ESTERASE 16 (MES16)
	AT4G37150	< 0.00001	METHYL ESTERASE 9 (MES9)
	AT2G32510	0.0001	MITOGEN-ACTIVATED PROTEIN KINASE KINASE KINASE 17 (MAPKKK17)
	AT5G67080	0.0006	MITOGEN-ACTIVATED PROTEIN KINASE KINASE KINASE 19 (MAPKKK19)
	AT1G35310	< 0.00001	MLP-LIKE PROTEIN 168 (MLP168)
	AT1G24020	< 0.00001	MLP-LIKE PROTEIN 423 (MLP423)
	AT1G70660	0.0008	MMS ZWEI HOMOLOGE 2 (MMZ2)
	AT3G53200	0.0002	MYB DOMAIN PROTEIN 27 (MYB27)
	AT5G61420	< 0.00001	MYB DOMAIN PROTEIN 28 (MYB28)
	AT5G07690	< 0.00001	MYB DOMAIN PROTEIN 29 (MYB29)
	AT5G60890	< 0.00001	MYB DOMAIN PROTEIN 34 (MYB34)
	AT3G48920	0.0002	MYB DOMAIN PROTEIN 45 (MYB45)
	AT3G46130	< 0.00001	MYB DOMAIN PROTEIN 48 (MYB48)
	AT5G59780	< 0.00001	MYB DOMAIN PROTEIN 59 (MYB59)
	AT1G49010	0.0002	myb family transcription factor
	AT3G10113	0.0005	myb family transcription factor
	AT3G15510	0.0001	NAC DOMAIN CONTAINING PROTEIN 2 (NAC2)
	AT2G22770	0.0003	NAI1
	AT5G04950	< 0.00001	NICOTIANAMINE SYNTHASE 1 (NAS1)
	AT4G19170	< 0.00001	NINE-CIS-EPOXYCAROTENOID DIOXYGENASE 4 (NCED4)
	AT1G77760	0.0005	NITRATE REDUCTASE 1 (NIA1)
	AT3G21670	< 0.00001	nitrate transporter (NTP3)
	AT4G34950	< 0.00001	nodulin family protein
	AT1G68170	0.0004	nodulin MtN21 family protein
	AT1G70260	< 0.00001	nodulin MtN21 family protein
	AT2G37450	0.0001	nodulin MtN21 family protein
	AT2G37460	< 0.00001	nodulin MtN21 family protein
	AT3G28130	0.0003	nodulin MtN21 family protein
	AT4G01430	< 0.00001	nodulin MtN21 family protein
	AT4G01450	< 0.00001	nodulin MtN21 family protein
	AT4G08300	< 0.00001	nodulin MtN21 family protein
	AT5G64700	< 0.00001	nodulin MtN21 family protein
	AT3G25190	0.0007	nodulin, putative
	AT2G47810	0.0004	NUCLEAR FACTOR Y, SUBUNIT B5 (NF-YB5)
	AT5G42965	< 0.00001	nucleic acid binding / ribonuclease H
	AT1G76790	< 0.00001	O-methyltransferase family 2 protein
	AT1G06160	< 0.00001	OCTADECANOID-RESPONSIVE ARABIDOPSIS AP2/ERF 59 (ORA59)
	ATMG01000	0.0004	ORF114
	ATMG00570	0.0001	ORFX
	AT2G02980	< 0.00001	ORGANELLE TRANSCRIPT PROCESSING 85 (OTP85)
	AT1G73220	0.0004	ORGANIC CATION/CARNITINE TRANSPORTER1 (1-Oct)
	AT5G03700	0.0004	PAN domain-containing protein
	AT2G45220	0.0001	pectinesterase family protein
	AT5G19730	0.0001	pectinesterase family protein
	AT3G04760	0.0005	pentatricopeptide (PPR) repeat-containing protein
	AT3G17370	0.0001	pentatricopeptide (PPR) repeat-containing protein
	AT5G66520	< 0.00001	pentatricopeptide (PPR) repeat-containing protein
	AT4G24300	0.0007	peptidase
	AT3G52790	0.0003	peptidoglycan-binding LysM domain-containing protein
	AT5G62130	0.0002	Per1-like protein-related
	AT1G24110	0.0004	peroxidase, putative
	AT3G47430	0.0001	PEROXIN 11B (PEX11B)
	AT4G10600	< 0.00001	PHD finger family protein
	AT4G02850	< 0.00001	phenazine biosynthesis PhzC/PhzF family protein
	AT5G52120	0.0001	PHLOEM PROTEIN 2-A14 (PP2-A14)
	AT3G47420	< 0.00001	PHOSPHATE STARVATION-INDUCED GENE 3 (PS3)
	AT4G35530	0.0006	phosphatidylinositolglycan-related
	AT1G19150	0.0001	PHOTOSYSTEM I LIGHT HARVESTING COMPLEX GENE 6 (LHCA6)
	AT1G50280	0.0004	phototropic-responsive NPH3 family protein
	AT3G50840	0.0002	phototropic-responsive NPH3 family protein
	AT3G22104	< 0.00001	phototropic-responsive NPH3 protein-related
	AT1G18810	< 0.00001	phytochrome kinase substrate-related
	AT4G02075	< 0.00001	PITCHOUN 1 (PIT1)
	AT1G60590	0.0002	polygalacturonase, putative / pectinase, putative
	AT1G65570	0.0003	polygalacturonase, putative / pectinase, putative
	AT1G56650	0.0004	PRODUCTION OF ANTHOCYANIN PIGMENT 1 (PAP1)
	AT1G48750	0.0007	protease inhibitor/seed storage/lipid transfer protein (LTP) family protein
	AT4G00165	0.0005	protease inhibitor/seed storage/lipid transfer protein (LTP) family protein
	AT3G45840	0.0001	protein binding / zinc ion binding
	AT2G18890	0.0005	protein kinase family protein
	AT4G10390	< 0.00001	protein kinase family protein
	AT4G35030	0.0002	protein kinase family protein
	AT5G35380	0.0002	protein kinase family protein
	AT3G11870	0.0001	protein kinase-related
	AT3G16560	< 0.00001	protein phosphatase 2C-related / PP2C-related
	AT1G68570	< 0.00001	proton-dependent oligopeptide transport (POT) family protein
	AT2G37900	0.0004	proton-dependent oligopeptide transport (POT) family protein
	AT2G40460	0.0001	proton-dependent oligopeptide transport (POT) family protein
	AT3G45680	< 0.00001	proton-dependent oligopeptide transport (POT) family protein
	AT3G53960	0.0004	proton-dependent oligopeptide transport (POT) family protein
	AT3G01440	0.0001	PSBQ-LIKE 1 (PQL1)
	AT2G01890	< 0.00001	PURPLE ACID PHOSPHATASE 8 (PAP8)
	AT2G38310	0.0003	PYR1-LIKE 4 (PYL4)
	AT2G40330	< 0.00001	PYR1-LIKE 6 (PYL6)
	AT3G08860	< 0.00001	PYRIMIDINE 4 (PYD4)
	AT1G56700	< 0.00001	pyrrolidone-carboxylate peptidase family protein
	AT3G22040	0.0004	receptor-like protein kinase-related
	AT5G53160	0.0004	REGULATORY COMPONENTS OF ABA RECEPTOR 3 (RCAR3)
	AT4G06746	< 0.00001	RELATED TO AP2 9 (RAP2.9)
	AT1G74890	0.0001	RESPONSE REGULATOR 15 (ARR15)
	AT1G10470	0.0001	RESPONSE REGULATOR 4 (ARR4)
	AT3G48100	< 0.00001	RESPONSE REGULATOR 5 (RR5)
	AT5G62920	< 0.00001	RESPONSE REGULATOR 6 (ARR6)
	AT1G19050	< 0.00001	RESPONSE REGULATOR 7 (ARR7)
	AT4G35750	0.0004	Rho-GTPase-activating protein-related
	AT4G28270	< 0.00001	RING MEMBRANE-ANCHOR 2 (RMA2)
	AT3G49130	< 0.00001	RNA binding
	AT5G19560	0.0005	ROP UANINE NUCLEOTIDE EXCHANGE FACTOR 10 (ROPGEF10)
	AT3G23380	0.0002	ROP-INTERACTIVE CRIB MOTIF-CONTAINING PROTEIN 5 (RIC5)
	AT2G39705	0.0001	ROTUNDIFOLIA LIKE 8 (RTFL8)
	AT5G38020	0.0001	S-adenosyl-L-methionine:carboxyl methyltransferase family protein
	AT2G24580	0.0005	sarcosine oxidase family protein
	AT3G54990	< 0.00001	SCHLAFMUTZE (SMZ)
	AT3G57520	< 0.00001	SEED IMBIBITION 2 (SIP2)
	AT1G74940	< 0.00001	senescence-associated protein-related
	AT1G78020	< 0.00001	senescence-associated protein-related
	AT4G39795	0.0005	senescence-associated protein-related
	AT5G27350	< 0.00001	SFP1
	AT5G27360	0.0003	SFP2
	AT2G41180	< 0.00001	sigA-binding protein-related
	AT5G13730	0.0002	SIGMA FACTOR 4 (SIG4)
	AT1G21410	0.0003	SKP2A
	AT1G77000	0.0001	SKP2B
	AT4G03156	0.0007	small GTPase-related
	AT5G51970	0.0006	sorbitol dehydrogenase, putative / L-iditol 2-dehydrogenase, putative
	AT1G78450	0.0004	SOUL heme-binding family protein
	AT5G24150	< 0.00001	SQP1
	AT5G24155	0.0001	squalene monooxygenase, putative / squalene epoxidase, putative
	AT4G22753	0.0002	STEROL 4-ALPHA METHYL OXIDASE 1-3 (SMO1-3)
	AT4G37220	0.0005	stress-responsive protein, putative
	AT5G45650	< 0.00001	subtilase family protein
	AT4G37925	< 0.00001	SUBUNIT NDH-M OF NAD(P)H:PLASTOQUINONE DEHYDROGENASE COMPLEX (NDH-M)
	AT5G23270	0.0002	SUGAR TRANSPORTER 11 (STP11)
	AT1G54730	0.0001	sugar transporter, putative
	AT5G48850	0.0001	SULPHUR DEFICIENCY-INDUCED 1 (ATSDI1)
	AT3G14770	0.0007	SWEET2
	AT1G35560	0.0007	TCP family transcription factor, putative
	AT1G48820	0.0007	terpene synthase/cyclase family protein
	AT2G19580	< 0.00001	TETRASPANIN2 (TET2)
	AT5G48010	< 0.00001	THALIANOL SYNTHASE 1 (THAS1)
	AT1G70700	< 0.00001	TIFY7
	AT5G25810	< 0.00001	TINY (tny)
	AT5G11590	< 0.00001	TINY2 (TINY2)
	AT1G72930	0.0006	TOLL/INTERLEUKIN-1 RECEPTOR-LIKE (TIR)
	AT1G31050	0.0003	transcription factor
	AT3G29670	< 0.00001	transferase family protein
	AT3G29680	< 0.00001	transferase family protein
	AT3G50300	< 0.00001	transferase family protein
	AT5G16410	< 0.00001	transferase family protein
	AT5G47980	0.0004	transferase family protein
	AT1G45090	0.0001	transposable element gene
	AT1G60310	0.0005	transposable element gene
	AT3G28705	0.0005	transposable element gene
	AT3G45755	0.0007	transposable element gene
	AT3G60565	0.0005	transposable element gene
	AT5G20760	0.0005	transposable element gene
	AT5G28405	0.0006	transposable element gene
	AT1G78090	< 0.00001	TREHALOSE-6-PHOSPHATE PHOSPHATASE (TPPB)
	AT5G15900	0.0005	TRICHOME BIREFRINGENCE-LIKE 19 (TBL19)
	AT1G07440	< 0.00001	tropinone reductase, putative / tropine dehydrogenase, putative
	AT1G07450	0.0005	tropinone reductase, putative / tropine dehydrogenase, putative
	AT2G43530	0.0001	trypsin inhibitor, putative
	AT2G43535	0.0004	trypsin inhibitor, putative
	AT4G29700	< 0.00001	type I phosphodiesterase/nucleotide pyrophosphatase family protein
	AT5G48040	0.0001	ubiquitin thiolesterase
	AT1G63800	< 0.00001	UBIQUITIN-CONJUGATING ENZYME 5 (UBC5)
	AT1G01420	0.0001	UDP-GLUCOSYL TRANSFERASE 72B3 (UGT72B3)
	AT4G34138	0.0006	UDP-GLUCOSYL TRANSFERASE 73B1 (UGT73B1)
	AT1G30530	< 0.00001	UDP-GLUCOSYL TRANSFERASE 78D1 (UGT78D1)
	AT3G62550	< 0.00001	universal stress protein (USP) family protein
	AT1G03320	0.0002	unknown protein
	AT1G11700	< 0.00001	unknown protein
	AT1G18265	0.0007	unknown protein
	AT1G32570	0.0001	unknown protein
	AT1G33055	< 0.00001	unknown protein
	AT1G43020	0.0001	unknown protein
	AT1G47400	0.0001	unknown protein
	AT1G50290	< 0.00001	unknown protein
	AT1G58460	< 0.00001	unknown protein
	AT1G66190	0.0005	unknown protein
	AT1G68500	0.0005	unknown protein
	AT1G72510	< 0.00001	unknown protein
	AT1G73210	0.0002	unknown protein
	AT2G01755	0.0003	unknown protein
	AT2G05270	0.0007	unknown protein
	AT2G05910	0.0005	unknown protein
	AT2G07000	< 0.00001	unknown protein
	AT2G13660	0.0003	unknown protein
	AT2G15020	< 0.00001	unknown protein
	AT2G17710	< 0.00001	unknown protein
	AT2G20625	0.0004	unknown protein
	AT2G21185	< 0.00001	unknown protein
	AT2G25735	0.0007	unknown protein
	AT2G34010	< 0.00001	unknown protein
	AT3G03700	< 0.00001	unknown protein
	AT3G12320	0.0006	unknown protein
	AT3G16670	0.0006	unknown protein
	AT3G19030	0.0004	unknown protein
	AT3G29305	0.0005	unknown protein
	AT3G44450	0.0005	unknown protein
	AT3G45900	0.0002	unknown protein
	AT3G46880	< 0.00001	unknown protein
	AT3G52360	< 0.00001	unknown protein
	AT3G52480	0.0001	unknown protein
	AT3G61840	0.0007	unknown protein
	AT4G00910	< 0.00001	unknown protein
	AT4G05095	0.0001	unknown protein
	AT4G10910	0.0003	unknown protein
	AT4G12930	0.0001	unknown protein
	AT4G17215	0.0002	unknown protein
	AT4G17585	0.0004	unknown protein
	AT4G21920	0.0001	unknown protein
	AT4G21930	0.0005	unknown protein
	AT4G23493	0.0005	unknown protein
	AT4G23890	0.0002	unknown protein
	AT4G28290	< 0.00001	unknown protein
	AT4G29110	0.0005	unknown protein
	AT4G31330	< 0.00001	unknown protein
	AT4G33666	< 0.00001	unknown protein
	AT4G33960	< 0.00001	unknown protein
	AT4G37235	0.0007	unknown protein
	AT4G38060	< 0.00001	unknown protein
	AT4G39675	0.0002	unknown protein
	AT5G04000	0.0001	unknown protein
	AT5G05250	< 0.00001	unknown protein
	AT5G14110	0.0005	unknown protein
	AT5G15360	0.0003	unknown protein
	AT5G19970	< 0.00001	unknown protein
	AT5G23920	0.0001	unknown protein
	AT5G24165	0.0004	unknown protein
	AT5G27370	0.0001	unknown protein
	AT5G35732	0.0001	unknown protein
	AT5G38980	0.0006	unknown protein
	AT5G40180	0.0001	unknown protein
	AT5G41050	0.0001	unknown protein
	AT5G41590	0.0005	unknown protein
	AT5G42690	0.0002	unknown protein
	AT5G42825	< 0.00001	unknown protein
	AT5G46060	0.0006	unknown protein
	AT5G49640	0.0004	unknown protein
	AT5G51105	< 0.00001	unknown protein
	AT5G57510	< 0.00001	unknown protein
	AT5G61340	0.0001	unknown protein
	AT5G62900	< 0.00001	unknown protein
	AT5G65207	0.0001	unknown protein
	AT5G66052	0.0001	unknown protein
	AT5G18000	0.0005	VERDANDI (VDD)
	AT3G18360	< 0.00001	VQ motif-containing protein
	AT3G22420	0.0001	WITH NO K 2 (WNK2)
	AT4G31800	0.0001	WRKY DNA-BINDING PROTEIN 18 (WRKY18)
	AT5G01900	< 0.00001	WRKY DNA-BINDING PROTEIN 62 (WRKY62)
	AT5G28650	0.0001	WRKY DNA-BINDING PROTEIN 74 (WRKY74)
	AT1G20710	0.0002	WUSCHEL RELATED HOMEOBOX 10 (WOX10)
	AT5G59340	< 0.00001	WUSCHEL RELATED HOMEOBOX 2 (WOX2)
	AT5G48720	0.0007	X-RAY INDUCED TRANSCRIPT 1 (XRI1)
	AT3G44990	< 0.00001	XYLOGLUCAN ENDO-TRANSGLYCOSYLASE-RELATED 8 (XTR8)
	AT2G36870	< 0.00001	XYLOGLUCAN ENDOTRANSGLUCOSYLASE/HYDROLASE 32 (XTH32)
	AT4G24120	0.0001	YELLOW STRIPE LIKE 1 (YSL1)
	AT2G40110	< 0.00001	yippee family protein
	AT3G01920	0.0007	yrdC family protein
	AT4G32540	< 0.00001	YUCCA 1 (YUC1)
	AT3G46090	0.0001	ZAT7
	AT1G25440	0.0001	zinc finger (B-box type) family protein
	AT1G68190	< 0.00001	zinc finger (B-box type) family protein
	AT1G68520	< 0.00001	zinc finger (B-box type) family protein
	AT2G21320	< 0.00001	zinc finger (B-box type) family protein
	AT3G49930	0.0002	zinc finger (C2H2 type) family protein
	AT1G22500	< 0.00001	zinc finger (C3HC4-type RING finger) family protein
	AT1G72200	< 0.00001	zinc finger (C3HC4-type RING finger) family protein
	AT1G74620	0.0006	zinc finger (C3HC4-type RING finger) family protein
	AT2G37950	0.0001	zinc finger (C3HC4-type RING finger) family protein
	AT3G10910	< 0.00001	zinc finger (C3HC4-type RING finger) family protein
	AT4G17920	0.0001	zinc finger (C3HC4-type RING finger) family protein
	AT5G01520	0.0003	zinc finger (C3HC4-type RING finger) family protein
	AT5G24870	< 0.00001	zinc finger (C3HC4-type RING finger) family protein
	AT5G38895	0.0002	zinc finger (C3HC4-type RING finger) family protein
	AT5G47610	< 0.00001	zinc finger (C3HC4-type RING finger) family protein
	AT5G65683	< 0.00001	zinc finger (C3HC4-type RING finger) family protein
	AT5G50450	< 0.00001	zinc finger (MYND type) family protein
	AT4G24015	0.0007	zinc finger (RING-H2 type) protein-related
	AT1G13145	< 0.00001
	AT1G13610	0.0002
	AT1G22350	< 0.00001
	AT1G30260	< 0.00001
	AT2G07716	0.0004
	AT2G27395	0.0001
	AT2G40435	0.0005
	AT3G28270	0.0004
	AT3G46890	< 0.00001
	AT3G55240	< 0.00001
	AT3G57210	0.0002
	AT3G59130	< 0.00001
	AT4G04692	0.0003
	AT4G27745	< 0.00001
	AT4G32340	0.0001
	AT4G36850	< 0.00001
	AT5G10210	< 0.00001
	AT5G11360	0.0005
	AT5G15690	0.0006
	AT5G17360	0.0001
	AT5G35738	< 0.00001
	AT5G40690	0.0002
	AT5G58260	< 0.00001
