# Supplementary material for: Hypocotyl Transcriptome Reveals Auxin Regulation of Growth-Promoting Genes through GA-Dependent and -Independent Pathways
Source: PLoS One. 2012 May 9;7(5):e36210. doi: 10.1371/journal.pone.0036210 (PMC3348943; doi:10.1371/journal.pone.0036210)
Supplement: Table S4 — Newly identified auxin-responsive genes. (XLSX) [file pone.0036210.s009.xlsx]

## Sheet: Sheet1
Table S4. Newly reported (this study) auxin-responsive genes.
Locus ID	Gene Symbol or Description
AT1G48740	2-oxoglutarate (2OG) and Fe(II)-dependent oxygenase superfamily protein
AT5G45720	AAA-type ATPase family protein
AT5G64750	ABA REPRESSOR1 (ABR1)
AT2G23600	ACETONE-CYANOHYDRIN LYASE (ACL)
AT1G59810	AGAMOUS-LIKE 50 (AGL50)
AT1G52750	alpha/beta-Hydrolases superfamily protein
AT3G61680	alpha/beta-Hydrolases superfamily protein
AT1G14500	Ankyrin repeat family protein
AT3G28880	Ankyrin repeat family protein
AT5G54710	Ankyrin repeat family protein
AT5G08790	ATAF2
ATCG00120	ATP SYNTHASE SUBUNIT ALPHA (ATPA)
AT3G07525	AUTOPHAGY 10 (ATG10)
AT1G25440	B-box type zinc finger protein with CCT domain
AT3G28857	basic helix-loop-helix (bHLH) DNA-binding family protein
AT3G32410	BEST Arabidopsis thaliana protein match is: Actin-binding FH2 (Formin Homology) protein (TAIR:AT2G25050.2)
AT3G46890	BEST Arabidopsis thaliana protein match is: maternal effect embryo arrest 60 (TAIR:AT5G05950.1)
AT4G05095	BEST Arabidopsis thaliana protein match is: RNA-directed DNA polymerase (reverse transcriptase)-related family protein (TAIR:AT4G04650.1)
AT5G36980	BEST Arabidopsis thaliana protein match is: U3 ribonucleoprotein (Utp) family protein (TAIR:AT4G02400.1)
AT4G00165	Bifunctional inhibitor/lipid-transfer protein/seed storage 2S albumin superfamily protein
AT4G22520	Bifunctional inhibitor/lipid-transfer protein/seed storage 2S albumin superfamily protein
AT1G31880	BREVIS RADIX (BRX)
AT4G37390	BRU6/YDK1/GH3.2
AT5G12300	Calcium-dependent lipid-binding (CaLB domain) family protein
AT5G57625	CAP (Cysteine-rich secretory proteins, Antigen 5, and Pathogenesis-related 1 protein) superfamily protein
AT2G32530	CELLULOSE SYNTHASE-LIKE B3 (CSLB03)
AT1G30280	Chaperone DnaJ-domain superfamily protein
AT1G72416	Chaperone DnaJ-domain superfamily protein
AT5G66830	CONTAINS InterPro DOMAIN/s: F-box domain, cyclin-like (InterPro:IPR001810), F-box domain, Skp2-like (InterPro:IPR022364), Protein of unknown function DUF295 (InterPro:IPR005174)
AT4G34530	CRYPTOCHROME-INTERACTING BASIC-HELIX-LOOP-HELIX 1 (CIB1)
AT4G12320	CYTOCHROME P450, FAMILY 706, SUBFAMILY A, POLYPEPTIDE 6 (CYP706A6)
AT2G36800	DON-GLUCOSYLTRANSFERASE 1 (DOGT1)
AT5G14110	DUF 3339
AT4G29310	DUF1005
AT4G14819	DUF1677
AT5G41590	DUF567
AT4G39795	DUF581
AT4G21930	DUF584
AT1G18265	DUF593
AT5G46060	DUF599
AT2G23790	DUF607
AT1G76610	DUF617
AT5G27370	DUF679
AT1G73210	DUF789
AT5G10410	ENTH/ANTH/VHS superfamily protein
AT1G03800	ERF DOMAIN PROTEIN 10 (ERF10)
AT3G49980	F-box and associated interaction domains-containing protein
AT4G05010	F-box family protein
AT5G14160	F-box family protein
AT1G30730	FAD-binding Berberine family protein
AT5G24155	FAD/NAD(P)-binding oxidoreductase family protein
AT2G43410	FPA
AT5G51105	FUNCTIONS IN: molecular_function unknown
AT1G22882	Galactose-binding protein
AT1G08010	GATA TRANSCRIPTION FACTOR 11 (GATA11)
AT1G02920	GLUTATHIONE S-TRANSFERASE 7 (GSTF7)
AT2G11005	glycine-rich protein
AT1G27710	Glycine-rich protein family
AT5G23360	GRAM domain-containing protein / ABA-responsive protein-related
AT4G02100	Heat shock protein DnaJ with tetratricopeptide repeat
AT2G35640	Homeodomain-like superfamily protein
AT3G10113	Homeodomain-like superfamily protein
AT5G45580	Homeodomain-like superfamily protein
AT3G29680	HXXXD-type acyl-transferase family protein
AT5G16410	HXXXD-type acyl-transferase family protein
AT3G05550	Hypoxia-responsive family protein
AT4G24275	Identified as a screen for stress-responsive genes.
AT4G13040	Integrase-type DNA-binding superfamily protein
AT1G26945	KIDARI (KDR)
AT1G52130	Mannose-binding lectin superfamily protein
AT3G13080	MULTIDRUG RESISTANCE-ASSOCIATED PROTEIN 3 (MRP3)
AT3G24495	MUTS HOMOLOG 7 (MSH7)
AT5G56840	myb-like transcription factor family protein
AT1G70260	nodulin MtN21 /EamA-like transporter family protein
AT2G16485	nucleic acid binding
ATMG01000	ORF114
ATMG00570	ORFX
AT3G55240	Overexpression leads to PEL (Pseudo-Etiolation in Light) phenotype.
AT5G21930	P-TYPE ATPASE OF ARABIDOPSIS 2 (PAA2)
AT3G17370	Pentatricopeptide repeat (PPR) superfamily protein
AT2G44140	Peptidase family C54 protein
AT3G52790	peptidoglycan-binding LysM domain-containing protein
AT3G49110	PEROXIDASE CA (PRXCA)
AT1G05240	Peroxidase superfamily protein
AT3G42628	phosphoenolpyruvate carboxylase-related / PEP carboxylase-related
AT2G05140	phosphoribosylaminoimidazole carboxylase family protein / AIR carboxylase family protein
AT1G67900	Phototropic-responsive NPH3 family protein
AT3G49970	Phototropic-responsive NPH3 family protein
AT3G50840	Phototropic-responsive NPH3 family protein
AT3G58850	PHY RAPIDLY REGULATED 2 (PAR2)
AT3G14870	Plant protein of unknown function (DUF641)
AT4G15215	PLEIOTROPIC DRUG RESISTANCE 13 (PDR13)
AT5G42965	Polynucleotidyl transferase, ribonuclease H-like superfamily protein
AT4G36850	PQ-loop repeat family protein / transmembrane family protein
AT3G24715	Protein kinase superfamily protein with octicosapeptide/Phox/Bem1p domain
AT1G13145	pseudogene of unknown protein
AT4G04692	pseudogene of unknown protein
AT5G33400	pseudogene, hypothetical protein
AT2G07600	pseudogene, NADH dehydrogenase, blastp match of 71% identity and 8.1e-159 P-value to GP|17932795|emb|CAC85134.1||AJ312951 NADH dehydrogenase subunit F {Cassinopsis ilicifolia}
AT1G41890	pseudogene, proline transporter 2, similar to GB:CAA65053 from (Arabidopsis thaliana)
AT1G22350	pseudogene, putative UDP-glucose glucosyltransferase, similar to UDP-glucose glucosyltransferase GI:3928543 from (Arabidopsis thaliana)
AT1G42090	pseudogene, similar to betaine/proline transporter, similar to proline transporter 1 GI:1769901 from (Arabidopsis thaliana)
AT2G07716	pseudogene, similar to orfx, blastp match of 85% identity and 5.5e-116 P-value to GP|287897|emb|CAA42649.1||X60046 orfx {Oenothera berteriana}
AT5G35738	pseudogene, similar to transcription factor NtWRKY4, blastp match of 60% identity and 4.4e-08 P-value to GP|6174838|dbj|BAA86031.1||AB026890 transcription factor NtWRKY4 {Nicotiana tabacum}
AT5G01330	PYRUVATE DECARBOXYLASE-3 (PDC3)
AT2G20815	QWRF DOMAIN CONTAINING 3 (QWRF3)
AT4G30710	QWRF DOMAIN CONTAINING 8 (QWRF8)
AT4G06746	RELATED TO AP2 9 (RAP2.9)
AT2G46710	Rho GTPase activating protein with PAK-box/P21-Rho-binding domain
AT4G10600	RING/FYVE/PHD zinc finger superfamily protein
AT3G10815	RING/U-box superfamily protein
AT3G10815	RING/U-box superfamily protein
AT4G10160	RING/U-box superfamily protein
AT4G10160	RING/U-box superfamily protein
AT4G15975	RING/U-box superfamily protein
AT4G17920	RING/U-box superfamily protein
AT4G24015	RING/U-box superfamily protein
AT5G38930	RmlC-like cupins superfamily protein
AT5G38940	RmlC-like cupins superfamily protein
AT5G39180	RmlC-like cupins superfamily protein
AT5G07670	RNI-like superfamily protein
AT3G23380	ROP-INTERACTIVE CRIB MOTIF-CONTAINING PROTEIN 5 (RIC5)
AT3G53232	ROTUNDIFOLIA LIKE 1 (RTFL1)
AT3G53232	ROTUNDIFOLIA LIKE 1 (RTFL1)
AT5G59510	ROTUNDIFOLIA LIKE 5 (RTFL5)
AT5G18700	RUK
AT4G22530	S-adenosyl-L-methionine-dependent methyltransferases superfamily protein
AT1G29420	SAUR-like auxin-responsive protein family
AT1G75590	SAUR-like auxin-responsive protein family
AT3G03820	SAUR-like auxin-responsive protein family
AT3G03850	SAUR-like auxin-responsive protein family
AT4G22620	SAUR-like auxin-responsive protein family
AT4G34800	SAUR-like auxin-responsive protein family
AT5G18010	SAUR-like auxin-responsive protein family
AT5G18020	SAUR-like auxin-responsive protein family
AT5G18030	SAUR-like auxin-responsive protein family
AT5G18050	SAUR-like auxin-responsive protein family
AT5G20820	SAUR-like auxin-responsive protein family
AT5G27780	SAUR-like auxin-responsive protein family
AT5G18010	SAUR19
AT5G18020	SAUR20
AT5G18030	SAUR21
AT5G18050	SAUR22
AT5G18080	SAUR24
AT3G03850	SAUR26
AT3G03820	SAUR29
AT4G34800	SAUR4
AT1G29420	SAUR61
AT5G27780	SAUR75
AT3G12920	SBP (S-ribonuclease binding protein) family protein
AT5G01730	SCAR FAMILY PROTEIN 4 (SCAR4)
AT4G30180	sequence-specific DNA binding transcription factors
AT4G30180	sequence-specific DNA binding transcription factors
AT3G06370	SODIUM HYDROGEN EXCHANGER 4 (NHX4)
AT2G25640	SPOC domain / Transcription elongation factor S-II protein
AT2G22720	SPT2 chromatin protein
AT1G20980	SQUAMOSA PROMOTER BINDING PROTEIN-LIKE 14 (SPL14)
AT5G50570	SQUAMOSA PROMOTER-BINDING PROTEIN LIKE 13A (SPL13A)
AT5G50670	SQUAMOSA PROMOTER-BINDING PROTEIN LIKE 13B (SPL13B)
AT1G67650	SRP72 RNA-binding domain
AT1G78980	STRUBBELIG-RECEPTOR FAMILY 5 (SRF5)
AT4G37925	SUBUNIT NDH-M OF NAD(P)H:PLASTOQUINONE DEHYDROGENASE COMPLEX (NDH-M)
AT2G18260	SYNTAXIN OF PLANTS 112 (SYP112)
AT3G62570	Tetratricopeptide repeat (TPR)-like superfamily protein
AT3G62570	Tetratricopeptide repeat (TPR)-like superfamily protein
AT4G34380	Transducin/WD40 repeat-like superfamily protein
AT4G34380	Transducin/WD40 repeat-like superfamily protein
AT3G54830	Transmembrane amino acid transporter family protein
AT3G54830	Transmembrane amino acid transporter family protein
AT1G26950	transposable element gene
AT1G26950	transposable element gene
AT1G35280	transposable element gene
AT1G40084	transposable element gene
AT1G40084	transposable element gene
AT1G60310	transposable element gene
AT2G06310	transposable element gene
AT3G13260	transposable element gene
AT3G13260	transposable element gene
AT3G28705	transposable element gene
AT3G29798	transposable element gene
AT3G29798	transposable element gene
AT3G31996	transposable element gene
AT3G31996	transposable element gene
AT3G45755	transposable element gene
AT3G60565	transposable element gene
AT5G28405	transposable element gene
AT5G32622	transposable element gene
AT5G32622	transposable element gene
AT5G48040	Ubiquitin carboxyl-terminal hydrolase family protein
AT5G14360	Ubiquitin-like superfamily protein
AT5G14360	Ubiquitin-like superfamily protein
AT5G03490	UDP-Glycosyltransferase superfamily protein
AT5G64780	Uncharacterised conserved protein UCP009193
AT4G37235	Uncharacterised protein family (UPF0497)
AT1G11120	unknown protein
AT1G13670	unknown protein
AT1G29290	unknown protein
AT1G29290	unknown protein
AT1G52565	unknown protein
AT1G52565	unknown protein
AT1G52855	unknown protein
AT1G52855	unknown protein
AT1G58460	unknown protein
AT1G66190	unknown protein
AT2G01755	unknown protein
AT2G07981	unknown protein
AT2G07981	unknown protein
AT2G18970	unknown protein
AT2G34010	unknown protein
AT2G39370	unknown protein
AT2G39870	unknown protein
AT3G15115	unknown protein
AT3G23740	unknown protein
AT3G27250	unknown protein
AT3G27250	unknown protein
AT3G29305	unknown protein
AT3G50800	unknown protein
AT3G50800	unknown protein
AT3G60650	unknown protein
AT4G09970	unknown protein
AT4G21920	unknown protein
AT4G29110	unknown protein
AT4G30740	unknown protein
AT4G37290	unknown protein
AT4G37295	unknown protein
AT4G38820	unknown protein
AT5G03710	unknown protein
AT5G03710	unknown protein
AT5G12930	unknown protein
AT5G35732	unknown protein
AT5G42825	unknown protein
AT5G56980	unknown protein
AT5G65207	unknown protein
AT5G65300	unknown protein
AT5G65610	unknown protein
AT5G66052	unknown protein
AT5G66580	unknown protein
AT5G66580	unknown protein
AT4G31110	Wall-associated kinase family protein
AT2G30250	WRKY DNA-BINDING PROTEIN 25 (WRKY25)
AT5G24110	WRKY DNA-BINDING PROTEIN 30 (WRKY30)
AT1G80840	WRKY DNA-BINDING PROTEIN 40 (WRKY40)
AT5G01900	WRKY DNA-BINDING PROTEIN 62 (WRKY62)
AT1G20710	WUSCHEL RELATED HOMEOBOX 10 (WOX10)
AT4G14365	XB3 ORTHOLOG 4 IN ARABIDOPSIS THALIANA (XBAT34)
AT4G27745	Yippee family putative zinc-binding protein
AT3G46090	ZAT7
AT5G65683	Zinc finger (C3HC4-type RING finger) family protein
AT5G15690	zinc ion binding
