# Supplementary material for: Hypocotyl Transcriptome Reveals Auxin Regulation of Growth-Promoting Genes through GA-Dependent and -Independent Pathways
Source: PLoS One. 2012 May 9;7(5):e36210. doi: 10.1371/journal.pone.0036210 (PMC3348943; doi:10.1371/journal.pone.0036210)
Supplement: Table S5 — GO terms associated with auxin-responsive gene lists. (XLSX) [file pone.0036210.s010.xlsx]

## Sheet: Sheet1
Table S5. Gene Ontology terms enriched in annotation of picloram-regulated gene sets.
	Gene Ontology Term	p-value
Picloram Upregulated Genes	GO:0009753_response_to_jasmonic_acid_stimulus	0.010143
	GO:0009686_gibberellin_biosynthetic_process	0.010478
	GO:0042445_hormone_metabolic_process	0.014134
	GO:0007169_transmembrane_receptor_protein_tyrosine_kinase_signaling_pathway	0.016727
	GO:0007167_enzyme_linked_receptor_protein_signaling_pathway	0.016727
	GO:0034754_cellular_hormone_metabolic_process	0.017797
	GO:0009723_response_to_ethylene_stimulus	0.023429
	GO:0048545_response_to_steroid_hormone_stimulus	0.024016
	GO:0043401_steroid_hormone_mediated_signaling	0.024016
	GO:0009742_brassinosteroid_mediated_signaling	0.024016
	GO:0010383_cell_wall_polysaccharide_metabolic_process	0.026508
	GO:0009867_jasmonic_acid_mediated_signaling_pathway	0.026927
	GO:0044036_cell_wall_macromolecule_metabolic_process	0.027339
	GO:0009914_hormone_transport	0.027345
	GO:0000096_sulfur_amino_acid_metabolic_process	0.027345
	GO:0009926_auxin_polar_transport	0.032667
	GO:0009873_ethylene_mediated_signaling_pathway	0.033358
	GO:0043450_alkene_biosynthetic_process	0.03362
	GO:0043449_cellular_alkene_metabolic_process	0.03362
	GO:0010476_gibberellin-mediated_signaling	0.033731
	GO:0009740_gibberellic_acid_mediated_signaling	0.033731
	GO:0009693_ethylene_biosynthetic_process	0.03575
	GO:0009692_ethylene_metabolic_process	0.03575
	GO:0009646_response_to_absence_of_light	0.0365
	GO:0010105_negative_regulation_of_ethylene_mediated_signaling_pathway	0.04
	GO:0070298_negative_regulation_of_two-component_signal_transduction	0.04
	GO:0048585_negative_regulation_of_response_to_stimulus	0.040372
	GO:0006555_methionine_metabolic_process	0.041643
	GO:0010252_auxin_homeostasis	0.046049
	GO:0009629_response_to_gravity	0.046769
	GO:0009639_response_to_red_or_far_red_light	0.04685
	GO:0009966_regulation_of_signal_transduction	0.046914
	GO:0010646_regulation_of_cell_communication	0.046921
	GO:0009630_gravitropism	0.047
	GO:0010817_regulation_of_hormone_levels	0.047081
	GO:0010104_regulation_of_ethylene_mediated_signaling_pathway	0.047088
	GO:0070297_regulation_of_two-component_signal_transduction	0.047088
	GO:0009968_negative_regulation_of_signal_transduction	0.05
	GO:0009664_plant-type_cell_wall_organization	0.05
	GO:0070882_cell_wall_organization_or_biogenesis	0.05
	GO:0042545_cell_wall_modification	0.05
	GO:0045229_external_encapsulating_structure_organization	0.05
	GO:0008361_regulation_of_cell_size	0.05
	GO:0009733_response_to_auxin_stimulus	0.05
	GO:0009416_response_to_light_stimulus	0.05
	GO:0065008_regulation_of_biological_quality	0.05
	GO:0009755_hormone-mediated_signaling	0.05
	GO:0009826_unidimensional_cell_growth	0.05
	GO:0010648_negative_regulation_of_cell_communication	0.05
	GO:0009314_response_to_radiation	0.05
	GO:0016049_cell_growth	0.05
	GO:0009828_plant-type_cell_wall_loosening	0.05
	GO:0009606_tropism	0.05
	GO:0009827_plant-type_cell_wall_modification	0.05
	GO:0040007_growth	0.05
	GO:0007242_intracellular_signaling_cascade	0.05
	GO:0032870_cellular_response_to_hormone_stimulus	0.05
	GO:0007047_cell_wall_organization	0.05
	GO:0070887_cellular_response_to_chemical_stimulus	0.05
Picloram Downregulated Genes	GO:0006109_regulation_of_carbohydrate_metabolic_process	0.02552
	GO:0006857_oligopeptide_transport	0.042588
	GO:0009735_response_to_cytokinin_stimulus	0.047545
	GO:0009736_cytokinin_mediated_signaling	0.04625
	GO:0009751_response_to_salicylic_acid_stimulus	0.03785
	GO:0009753_response_to_jasmonic_acid_stimulus	0.0422
	GO:0010257_NADH_dehydrogenase_complex_assembly	0.022069
	GO:0010258_NADH_dehydrogenase_complex_(plastoquinone)_assembly	0.022069
	GO:0010286_heat_acclimation	0.041643
	GO:0010438_cellular_response_to_sulfur_starvation	0.05
	GO:0010439_regulation_of_glucosinolate_biosynthetic_process	0.0473
	GO:0010675_regulation_of_cellular_carbohydrate_metabolic_process	0.033565
	GO:0015833_peptide_transport	0.042588
	GO:0016051_carbohydrate_biosynthetic_process	0.038158
	GO:0016137_glycoside_metabolic_process	0.043
	GO:0016138_glycoside_biosynthetic_process	0.05
	GO:0016143_S-glycoside_metabolic_process	0.048875
	GO:0016144_S-glycoside_biosynthetic_process	0.05
	GO:0019757_glycosinolate_metabolic_process	0.048875
	GO:0019758_glycosinolate_biosynthetic_process	0.05
	GO:0019760_glucosinolate_metabolic_process	0.048875
	GO:0019761_glucosinolate_biosynthetic_process	0.05
	GO:0034637_cellular_carbohydrate_biosynthetic_process	0.026115
	GO:0042762_regulation_of_sulfur_metabolic_process	0.049
	GO:0043255_regulation_of_carbohydrate_biosynthetic_process	0.041
	GO:0043455_regulation_of_secondary_metabolic_process	0.033636
	GO:0044272_sulfur_compound_biosynthetic_process	0.033125
	GO:0080003_thalianol_metabolic_process	0.022069
